# Supplementary material for: Hyperbolic optics and superlensing in room-temperature KTN from self-induced k-space topological transitions
Source: Nat Commun. 2021 Dec 13;12:7241. doi: 10.1038/s41467-021-27466-3 (PMC8668897; doi:10.1038/s41467-021-27466-3)
Supplement: Supplementary file 4 — Supplementary Data 1 [file 41467_2021_27466_MOESM4_ESM.xlsx]

## Sheet: ZDATA
0.0196548	0.019939	0.0202112	0.0205192	0.0210421	0.0216652	0.022508	0.0231384	0.0235204	0.0235252	0.023327	0.0233795	0.0237735	0.024337	0.0248789	0.0251559	0.025015	0.0245853	0.0239526	0.0234273	0.0232028	0.0229259	0.0234512	0.0241245	0.0250843	0.0261492	0.0269395	0.0274528	0.0277966	0.0282335	0.0295229	0.0312205	0.0333645	0.0357092	0.0378007	0.0394028	0.0405918	0.0410622	0.0417116	0.0419241	0.0420865	0.0423491	0.0424422	0.0426333	0.0432063	0.043063	0.0427192	0.0421701	0.0414514	0.0405513
0.0195737	0.0198315	0.0200058	0.0202876	0.0208272	0.0214241	0.0222502	0.0229999	0.0235825	0.023869	0.0238499	0.0238976	0.0243441	0.0251034	0.0254376	0.0255045	0.0253541	0.0250413	0.0244158	0.0238618	0.0237066	0.0237424	0.0244635	0.0252538	0.0262662	0.0272761	0.0280139	0.0284508	0.0286657	0.0293223	0.0307596	0.0324453	0.0344915	0.0369149	0.0391163	0.0407208	0.0417379	0.0419719	0.042287	0.0423085	0.042459	0.0428147	0.0429771	0.0429007	0.0430153	0.042724	0.042299	0.0417498	0.0408545	0.0398923
0.020481	0.0205383	0.0204117	0.0206385	0.0213548	0.0219135	0.0225821	0.0233174	0.0239335	0.0242367	0.0241985	0.0241579	0.0245924	0.0254329	0.0256573	0.0255785	0.0253803	0.025175	0.0245495	0.0238188	0.0236804	0.0240552	0.0248312	0.0254138	0.0261706	0.0272642	0.0282717	0.0287087	0.0286562	0.0295229	0.0311823	0.0330159	0.0350812	0.0375429	0.0399448	0.041788	0.0429317	0.0433018	0.0436599	0.0437483	0.0438653	0.0441303	0.0443547	0.0444598	0.0445505	0.0441566	0.0436957	0.0430177	0.0420746	0.0411028
0.0210015	0.0210779	0.0211137	0.02151	0.0222502	0.0229498	0.0234535	0.0239167	0.0242892	0.0245184	0.0244945	0.0243847	0.024485	0.0250031	0.0250437	0.0250389	0.0249076	0.0246903	0.0242367	0.0236231	0.0234201	0.0240194	0.0251846	0.026099	0.0271878	0.0284747	0.0294417	0.0299861	0.030349	0.0312849	0.0329801	0.0348711	0.037008	0.0393169	0.0415564	0.0434188	0.0445386	0.0446436	0.0447009	0.0445433	0.0444335	0.0446174	0.044658	0.0445839	0.0447081	0.044233	0.0438271	0.0429723	0.0417092	0.0406921
0.0216127	0.0214742	0.0213692	0.0217655	0.022563	0.0235299	0.024134	0.0245089	0.0246712	0.0246593	0.0245471	0.0246044	0.0248933	0.0254353	0.0258221	0.0260823	0.0261754	0.0260775	0.0256501	0.0250294	0.0247118	0.0251273	0.0261396	0.0270684	0.0282455	0.0295109	0.0302177	0.0305376	0.0309005	0.0314783	0.0330088	0.0349045	0.0371417	0.0394959	0.0417594	0.0437793	0.0450877	0.0452835	0.0454411	0.0453599	0.0452358	0.0453527	0.045348	0.0453814	0.045687	0.0451426	0.0446412	0.0438247	0.0427789	0.041843
0.0220783	0.0219708	0.0220926	0.0225224	0.023062	0.0239311	0.0242653	0.0244492	0.0245065	0.0245423	0.0245232	0.0244945	0.0245399	0.0249697	0.0253827	0.0256979	0.025877	0.0257337	0.0251989	0.0245996	0.0243799	0.0251177	0.0262136	0.0272403	0.0283673	0.0295229	0.03038	0.0309244	0.0313947	0.0319391	0.0337107	0.0355922	0.0379058	0.0403029	0.042564	0.0444741	0.0454411	0.0457085	0.045687	0.0455032	0.0452167	0.0450901	0.0450686	0.0451283	0.045336	0.0445099	0.0440682	0.0432612	0.0421772	0.0411314
0.0225606	0.0223505	0.0224197	0.0227755	0.0232506	0.0238093	0.0242797	0.0247118	0.0249028	0.0248622	0.0247596	0.0248551	0.0252753	0.0257624	0.0263855	0.0268368	0.0270708	0.0269036	0.0263617	0.0258913	0.0257576	0.0260775	0.0267747	0.0275316	0.0285105	0.0295205	0.0301795	0.0304875	0.0307692	0.0311512	0.0328154	0.0346682	0.0370582	0.039589	0.0418979	0.043808	0.0448895	0.045274	0.0453623	0.0452381	0.0450042	0.0449803	0.0450997	0.0452262	0.04541	0.0445648	0.0439488	0.0430057	0.0420244	0.0409619
0.0217082	0.0215817	0.0217559	0.0220854	0.0225439	0.0232625	0.0237066	0.0242271	0.0246139	0.0247572	0.0249148	0.0252299	0.0257671	0.0264595	0.0271806	0.0275268	0.0276534	0.0275077	0.0270708	0.0267079	0.0267222	0.0273048	0.028181	0.0290883	0.0300839	0.0309984	0.0316574	0.0319463	0.0320633	0.0324501	0.0342193	0.0360243	0.0383379	0.0407924	0.0428266	0.0444431	0.0454005	0.0455963	0.0454936	0.0452238	0.0449612	0.0448131	0.0447129	0.04472	0.0448394	0.0439823	0.0434737	0.0424613	0.0413487	0.0404295
0.0213548	0.0213978	0.0216795	0.0220401	0.0224651	0.0230596	0.0236828	0.0243465	0.0247858	0.024941	0.0251917	0.0256167	0.0262709	0.0271352	0.0279566	0.028193	0.0280402	0.0277441	0.0272857	0.0270015	0.0272236	0.0277274	0.0286657	0.0297521	0.0308671	0.0317529	0.0324357	0.0327294	0.0328106	0.0333359	0.0348711	0.0366976	0.0390423	0.0415278	0.0433901	0.0448728	0.0459855	0.0460714	0.0458446	0.0454817	0.0451761	0.0449516	0.0447988	0.0447272	0.0446723	0.0441709	0.0437244	0.0428959	0.0417642	0.0407829
0.0216055	0.021775	0.0220568	0.0223218	0.0226776	0.0232888	0.0236875	0.024146	0.0243871	0.0243107	0.0244253	0.0248002	0.0253732	0.0263831	0.0269705	0.0271018	0.0269609	0.0265956	0.0262471	0.0263497	0.0268822	0.0277918	0.0290859	0.0305758	0.0321946	0.0334553	0.0341954	0.0345249	0.0347732	0.0356161	0.0371059	0.0388417	0.0410741	0.0434068	0.0450233	0.0460404	0.0467185	0.0464988	0.0458064	0.0449874	0.0444168	0.0441446	0.0438342	0.0434665	0.0432134	0.042872	0.0424637	0.0417427	0.0407184	0.0396177
0.0217965	0.0219493	0.0221977	0.0224555	0.0228519	0.0234392	0.0236398	0.0240313	0.0242749	0.0241316	0.0242486	0.0246235	0.0249673	0.0258507	0.0263831	0.0264452	0.0262065	0.0257313	0.0253541	0.0254782	0.026099	0.0271257	0.0284246	0.0300601	0.0318245	0.0330112	0.0337871	0.034587	0.03532	0.0362512	0.0378246	0.039601	0.0420101	0.0443404	0.0459688	0.0470647	0.0475255	0.0471578	0.046346	0.0453336	0.0447057	0.0444359	0.0439273	0.0432731	0.0429771	0.0426285	0.0421605	0.0412986	0.0403435	0.039293
0.0223791	0.0223743	0.0226441	0.0230954	0.0236875	0.0243441	0.0244253	0.0246856	0.0248957	0.0248049	0.0248718	0.0252538	0.025686	0.0263617	0.0266816	0.0269132	0.0268058	0.0261277	0.025526	0.0255427	0.0260107	0.0270899	0.0286084	0.0300839	0.0316884	0.0329204	0.0335388	0.0341023	0.0347899	0.0358405	0.0373495	0.0392094	0.0417737	0.0442998	0.0462505	0.047504	0.0480173	0.0477165	0.0470551	0.046315	0.0457372	0.0455103	0.0450925	0.044486	0.0442258	0.0438581	0.0432922	0.0423515	0.0412413	0.0398039
0.0225057	0.0225868	0.0228543	0.0233198	0.023986	0.0247118	0.0246999	0.0249434	0.0251798	0.0250318	0.0249936	0.0253183	0.0256955	0.0260751	0.0265169	0.026598	0.0263784	0.0258937	0.0253827	0.0253684	0.0258913	0.0270851	0.0287851	0.0304922	0.0322519	0.0335436	0.0342862	0.0349905	0.0358023	0.03686	0.0386244	0.0407136	0.0432015	0.0456536	0.0475685	0.0486166	0.048896	0.0484614	0.0474658	0.0466874	0.0462075	0.0459735	0.0456249	0.0451092	0.044732	0.0442067	0.0434307	0.0423897	0.0412843	0.0399615
0.0223361	0.0222908	0.0225343	0.0230644	0.0238308	0.0246784	0.024645	0.0249243	0.0251631	0.0249171	0.0248598	0.0252586	0.025717	0.026228	0.0266529	0.0267914	0.026715	0.0264452	0.0260919	0.0260608	0.0264572	0.0277345	0.0294966	0.0311799	0.0328655	0.0341906	0.0350574	0.0356495	0.0362703	0.0375429	0.039281	0.0414299	0.0437244	0.0458374	0.0476616	0.0487384	0.0489819	0.0484877	0.0475255	0.0467638	0.0462266	0.0457849	0.0454053	0.0450042	0.0445362	0.0440133	0.0431347	0.042108	0.0411577	0.0398159
0.0223003	0.0222669	0.0225701	0.0230453	0.0235944	0.0241627	0.024294	0.024454	0.0245256	0.0242319	0.0241794	0.0247047	0.0253708	0.025939	0.0262471	0.0263187	0.0262041	0.0259462	0.0257122	0.0259247	0.0267198	0.0282765	0.0303036	0.0322471	0.0341095	0.035468	0.0361867	0.0367573	0.0377219	0.03941	0.0415373	0.04387	0.046069	0.0479314	0.0491395	0.0494976	0.0491777	0.0482823	0.0471984	0.046155	0.0454411	0.045188	0.0450256	0.0444383	0.0436647	0.0429556	0.0420769	0.0409261	0.0398135	0.0389301
0.0229498	0.0229665	0.0232697	0.023709	0.0242319	0.024793	0.0250771	0.0251655	0.0251273	0.0250413	0.0251273	0.025631	0.0263235	0.0270278	0.0273072	0.0273549	0.0271138	0.0267556	0.0265813	0.0267938	0.0276056	0.0292244	0.0310247	0.0327318	0.0342694	0.0355611	0.0363968	0.036891	0.0377124	0.0393765	0.0415349	0.0440061	0.0463723	0.0483516	0.0498295	0.0505195	0.0502163	0.049438	0.0486381	0.047664	0.0469047	0.0466182	0.0464487	0.0457849	0.0448131	0.0438271	0.0426547	0.0412126	0.0397705	0.0385433
0.0226991	0.0227659	0.0232983	0.0237592	0.0239621	0.0245089	0.0248264	0.0249291	0.0249243	0.0248384	0.0247978	0.0252037	0.0260847	0.0269251	0.027097	0.0271782	0.0270111	0.0266076	0.0265025	0.0270278	0.0280998	0.0298953	0.0317768	0.0334529	0.0351194	0.0366356	0.0375405	0.0380061	0.0387152	0.0402194	0.0424709	0.0449206	0.047239	0.0492207	0.0506031	0.0509636	0.0503429	0.0494953	0.0486524	0.0476544	0.0467591	0.0464081	0.0462003	0.0455342	0.0446818	0.0435047	0.0423873	0.0409739	0.039441	0.0380992
0.0219971	0.0221762	0.0226895	0.0231909	0.0235658	0.0242844	0.0246091	0.0247954	0.0249386	0.0250843	0.0252848	0.0257671	0.026598	0.0274146	0.027799	0.0279972	0.0278539	0.0274958	0.0274074	0.027916	0.0290262	0.0310103	0.0329037	0.0345392	0.0362297	0.0378437	0.038911	0.0394697	0.0401859	0.0416233	0.0435214	0.0458541	0.0480985	0.0500158	0.0514937	0.0519879	0.0513313	0.0504742	0.0497197	0.0486286	0.0473751	0.0466325	0.0463555	0.0458828	0.0451331	0.0443213	0.043297	0.0420483	0.0407614	0.0394625
0.0220568	0.0221905	0.0229402	0.0236183	0.0240886	0.0248479	0.0250079	0.0251822	0.0253636	0.0253875	0.025452	0.0259796	0.0268774	0.027534	0.0276366	0.0278348	0.0278014	0.0273597	0.027214	0.0278659	0.028957	0.0309674	0.0329228	0.0345154	0.0362297	0.0378676	0.0388895	0.0396654	0.040759	0.0423467	0.0443762	0.0466683	0.049001	0.0509302	0.0521574	0.0524798	0.0519569	0.0510782	0.0501781	0.049161	0.0480508	0.0472294	0.0466134	0.0459019	0.0452262	0.0441876	0.0430821	0.0419719	0.040876	0.0395652
0.0223051	0.0224484	0.0231718	0.0238929	0.0245829	0.0252705	0.0254162	0.0255642	0.0257337	0.0258173	0.025939	0.0264476	0.0273263	0.0280306	0.0281619	0.0283768	0.0283267	0.0279136	0.0277584	0.0283601	0.0294202	0.0313231	0.0332189	0.0348544	0.0366666	0.0383785	0.0393574	0.0400785	0.0412604	0.0431824	0.0448561	0.0469524	0.0491658	0.0508896	0.0518805	0.0520882	0.051551	0.0506055	0.0496528	0.0484017	0.0471029	0.0463484	0.0458804	0.045157	0.0442879	0.0436313	0.042576	0.04148	0.0405727	0.0393479
0.022816	0.0230882	0.0238881	0.024528	0.0250079	0.0255761	0.0255117	0.0255141	0.0255451	0.0255451	0.0257266	0.0263306	0.0271925	0.02783	0.02783	0.0278945	0.0277369	0.0272522	0.0271424	0.0279518	0.0292531	0.0313064	0.0333765	0.0349117	0.0366642	0.0383451	0.0391235	0.0398517	0.041258	0.0432445	0.0450233	0.046931	0.0490894	0.0509398	0.0517635	0.0516847	0.051212	0.0503524	0.0495263	0.0483826	0.0472987	0.0468641	0.046229	0.045102	0.0441661	0.0432803	0.0423706	0.0412484	0.0402409	0.0391354
0.0232434	0.0234177	0.0239979	0.0246712	0.0252275	0.0258316	0.0257003	0.0256716	0.0257791	0.0259223	0.0260155	0.0262996	0.0270135	0.0276868	0.0279661	0.0280306	0.0277083	0.0273072	0.0274313	0.0283482	0.0296876	0.0317314	0.033651	0.0353558	0.0370295	0.0385289	0.0395723	0.0404366	0.0415469	0.0435214	0.0454291	0.0474347	0.0495048	0.0510711	0.0515391	0.0513003	0.0509087	0.0502832	0.0493616	0.0480913	0.0471602	0.0468355	0.0462242	0.0451617	0.0441064	0.0432755	0.0424184	0.0411959	0.0401263	0.0391903
0.0223982	0.0227826	0.023401	0.024091	0.0246975	0.0255069	0.0254233	0.025495	0.0258412	0.026111	0.0262996	0.0267508	0.027565	0.0282455	0.0285224	0.028458	0.0281022	0.0277895	0.0279542	0.0288066	0.030115	0.0322113	0.0343984	0.0360506	0.0373829	0.0387104	0.0398708	0.0407996	0.041788	0.0436313	0.0456751	0.0476138	0.0494929	0.0510186	0.0515462	0.0512907	0.050861	0.0500874	0.049087	0.0480102	0.0471697	0.0466779	0.0460022	0.0450567	0.0440563	0.043032	0.042213	0.0410813	0.0399233	0.0389587
0.0228256	0.0231909	0.0238141	0.0245089	0.0252132	0.0259653	0.0261874	0.0265455	0.0270899	0.0274241	0.0276199	0.028033	0.0287803	0.0295157	0.0298858	0.0298094	0.029382	0.0291003	0.029351	0.0301413	0.0312778	0.0330995	0.0350263	0.0367788	0.0379511	0.0391139	0.0404032	0.0414012	0.0423849	0.0440825	0.0461407	0.0482776	0.0501017	0.0514436	0.0521574	0.0521957	0.0517372	0.050849	0.0496672	0.0486691	0.0477451	0.0470408	0.0464296	0.0453933	0.0443117	0.0434761	0.0423826	0.0412031	0.0400212	0.0388011
0.0228757	0.0232769	0.024029	0.0247405	0.0254735	0.0262232	0.026419	0.0267485	0.0272761	0.0275841	0.0277369	0.0283505	0.0292889	0.0298141	0.0300601	0.0302033	0.0299574	0.0296399	0.0299383	0.0307071	0.0317195	0.0336081	0.0357832	0.0375166	0.0387582	0.0401549	0.0413535	0.0422059	0.0433949	0.0450185	0.0467376	0.0486071	0.050479	0.0518471	0.0526087	0.0527687	0.0521718	0.050787	0.0494785	0.0484089	0.0473512	0.046537	0.0459043	0.044954	0.0440324	0.0431442	0.0419289	0.0405775	0.0392094	0.0379607
0.0239884	0.0243561	0.0248288	0.0252562	0.0256406	0.0260322	0.0260608	0.0260799	0.0263831	0.0266697	0.0267341	0.0272522	0.0282813	0.0288448	0.028883	0.0289212	0.0287851	0.0286705	0.0292578	0.0305376	0.0322137	0.0344509	0.0366356	0.0384645	0.0400952	0.0418883	0.0431657	0.0438605	0.0449731	0.046697	0.0483325	0.0499537	0.0514746	0.0523007	0.0523294	0.0517898	0.0505983	0.0492231	0.0478812	0.0466779	0.0454196	0.0445314	0.0440348	0.0432325	0.04233	0.0415779	0.040482	0.0393121	0.0381756	0.037168
0.0237138	0.023986	0.0246665	0.0254018	0.0259581	0.0265407	0.026832	0.0269442	0.0271639	0.0274862	0.0276271	0.0280855	0.0289737	0.0294918	0.0295897	0.029616	0.0294035	0.0292053	0.0296566	0.0306474	0.0320681	0.0342647	0.0365233	0.0384096	0.0399973	0.0416519	0.0429293	0.0435549	0.0443977	0.0461239	0.0481415	0.0501328	0.0519306	0.0528427	0.0530265	0.0529024	0.0521336	0.0508108	0.0494093	0.0482489	0.0472939	0.0466325	0.0462887	0.0457181	0.044689	0.0435931	0.0420889	0.0405226	0.0392333	0.038295
0.0233652	0.0238093	0.0245423	0.0253135	0.0259653	0.0266625	0.0269538	0.0271376	0.0274194	0.0277966	0.0280425	0.0284699	0.0292316	0.0299956	0.0301771	0.030041	0.029764	0.0295634	0.029924	0.0309912	0.0325527	0.034809	0.0371728	0.0390948	0.0406921	0.04233	0.0436599	0.0444049	0.0452859	0.0469023	0.0489771	0.050892	0.0524583	0.0533322	0.0533632	0.052857	0.0519067	0.0505028	0.0490201	0.0480125	0.0472819	0.0467328	0.0463436	0.0457109	0.0447391	0.0436098	0.0423253	0.0409595	0.0397323	0.0387653
0.0225868	0.0232506	0.0241579	0.0250341	0.0257361	0.0265479	0.0268105	0.0271185	0.0274003	0.0277345	0.02831	0.0288424	0.0292292	0.0300028	0.0303585	0.030349	0.0300195	0.0297712	0.0301365	0.0312658	0.0327987	0.0351194	0.0373184	0.03925	0.040864	0.0423849	0.0438868	0.0449421	0.0458088	0.0473846	0.0495072	0.0514579	0.0529143	0.0536664	0.0536855	0.0531746	0.0521598	0.0507488	0.0492541	0.0481749	0.0474849	0.0469811	0.0466134	0.0460237	0.0450615	0.0438509	0.0425807	0.0413821	0.0402385	0.039207
0.0225964	0.0234559	0.0244229	0.0250723	0.0256979	0.0264858	0.0267222	0.0271257	0.0275746	0.0280402	0.0287445	0.0294799	0.0300529	0.0306092	0.0310748	0.0312778	0.0309316	0.0306021	0.0311273	0.0325217	0.0341047	0.0363013	0.0383881	0.0401692	0.0417594	0.0432397	0.0445362	0.0454888	0.0464725	0.0481391	0.0502426	0.0522267	0.0537619	0.0545498	0.054514	0.0539553	0.0529501	0.0513839	0.0499919	0.0488912	0.0480627	0.0474252	0.046931	0.0462266	0.045102	0.0436361	0.0424208	0.0411338	0.0399902	0.0391139
0.0225892	0.0232578	0.0242916	0.0250723	0.0257433	0.0265694	0.0269609	0.0273286	0.0276605	0.0281213	0.0288519	0.0296088	0.0303728	0.0310796	0.0315094	0.0317839	0.0316717	0.0314377	0.0319344	0.0334075	0.0350335	0.0371513	0.0392739	0.0411553	0.0426691	0.0438462	0.0448895	0.0457634	0.0466134	0.0480484	0.0500444	0.0520333	0.0536043	0.0544663	0.0545021	0.0539625	0.0529406	0.0513743	0.0499943	0.0488196	0.0480746	0.0475589	0.0470002	0.0463746	0.0455557	0.044061	0.0427168	0.0412795	0.0400833	0.0391402
0.0235085	0.0241125	0.0250509	0.0255857	0.0262375	0.0270015	0.0273692	0.0275913	0.0279423	0.0284962	0.0291361	0.0298237	0.0306474	0.031199	0.0315786	0.0317696	0.0316908	0.0313852	0.0317959	0.0332356	0.0347899	0.0366141	0.0386316	0.0404271	0.0418644	0.0429031	0.043691	0.044541	0.0456894	0.0470862	0.0490321	0.0510066	0.0526899	0.0536378	0.0535518	0.0528451	0.0520046	0.0507511	0.0493998	0.0481606	0.0474276	0.0470527	0.0464224	0.0454148	0.0443667	0.0429389	0.041418	0.0397657	0.0385289	0.0377386
0.0235132	0.0240886	0.0249983	0.0255499	0.0262375	0.0271018	0.0275197	0.0277369	0.0280163	0.0285535	0.0291981	0.0298882	0.0306952	0.0313947	0.0317839	0.0319344	0.031889	0.0317075	0.0321373	0.0333144	0.0345536	0.0364732	0.038252	0.0400857	0.0416352	0.04265	0.0435023	0.0445648	0.045804	0.0470599	0.0488984	0.0508443	0.0523747	0.0531292	0.0530862	0.0525347	0.0516059	0.0507607	0.049512	0.0481892	0.0475064	0.0470432	0.0460189	0.0448155	0.0438653	0.0423467	0.0407351	0.0392787	0.0383069	0.0375643
0.0244635	0.0251082	0.0258841	0.0263784	0.0271233	0.027885	0.0281261	0.0283052	0.0285989	0.0291003	0.0297043	0.0304397	0.0312801	0.0317863	0.032197	0.032185	0.0319391	0.0318651	0.0324644	0.0336081	0.0349141	0.0370653	0.0386531	0.0404486	0.0420459	0.0430893	0.0439703	0.0451211	0.0464916	0.0476711	0.0492111	0.0510138	0.0524655	0.053048	0.0528833	0.0522267	0.0511212	0.0504479	0.0491323	0.0478359	0.0471984	0.0466158	0.0454674	0.0442521	0.0432946	0.0420817	0.0404772	0.0391688	0.0382687	0.0373757
0.0244635	0.0250055	0.0259176	0.0267055	0.0274337	0.0282526	0.0285153	0.0287302	0.0289952	0.0294942	0.0302296	0.0310557	0.0319057	0.0326936	0.0330541	0.0331329	0.0329658	0.0328918	0.0335961	0.0348329	0.0361867	0.0385815	0.0399734	0.0416448	0.0431609	0.0441351	0.0450495	0.0462051	0.0473727	0.0485665	0.0499704	0.0516274	0.0530576	0.0536139	0.0534515	0.0528403	0.0516847	0.0513361	0.0499656	0.0485211	0.0476663	0.0469429	0.0457777	0.0445505	0.0435286	0.0423324	0.0409834	0.0396726	0.0385648	0.0375643
0.0247476	0.0252371	0.0261038	0.0270183	0.0277489	0.0283864	0.0287015	0.0290047	0.0292292	0.0296184	0.0304278	0.0314425	0.0323928	0.0330136	0.0334099	0.0334338	0.0333526	0.0336343	0.0345273	0.0359002	0.0375643	0.0399424	0.0415421	0.0431967	0.0446269	0.045527	0.0462147	0.0469715	0.0479027	0.0491705	0.0506938	0.0522601	0.0533847	0.0537619	0.0535065	0.0527854	0.0516632	0.0512215	0.0498653	0.0484399	0.0474801	0.0468402	0.0460356	0.0450113	0.0438629	0.0427407	0.0414108	0.0400069	0.0387534	0.0375787
0.0247691	0.0252944	0.0262423	0.027257	0.0279948	0.0285559	0.0288328	0.0291862	0.029542	0.0300959	0.031039	0.0320227	0.0330207	0.0337537	0.034014	0.0340068	0.0339996	0.0342312	0.0349404	0.0364207	0.0383618	0.0404677	0.0421486	0.0435525	0.0447487	0.0454435	0.0459377	0.0466946	0.0474849	0.0485808	0.0501375	0.0516202	0.0527257	0.0531507	0.0527663	0.0519282	0.0510973	0.0504933	0.0494117	0.0479648	0.0470456	0.0468283	0.0462051	0.0450806	0.0441375	0.0428959	0.0418191	0.0404223	0.0391354	0.0380443
0.0246808	0.0252204	0.0262112	0.0270708	0.0276748	0.0283076	0.0286681	0.0291337	0.0294823	0.0300195	0.0309721	0.031877	0.0328321	0.0334696	0.0336892	0.0336558	0.0335532	0.0337131	0.0344963	0.0360888	0.0378843	0.0397586	0.0413917	0.0428696	0.0441971	0.0450495	0.045699	0.0465322	0.047227	0.0482871	0.0496624	0.05136	0.0525299	0.0527329	0.0522028	0.0512334	0.0504073	0.0500014	0.0490535	0.0477833	0.0469954	0.0468904	0.046377	0.0454148	0.0446747	0.0437626	0.0423849	0.0408378	0.0397633	0.0387964
0.0244707	0.0251105	0.0262614	0.0271854	0.0278491	0.0284699	0.0287135	0.0292817	0.0299073	0.0306331	0.0316025	0.0323689	0.0332404	0.0341142	0.0342265	0.0342838	0.034162	0.0341238	0.0347016	0.0359742	0.0374641	0.0392643	0.0408306	0.0420889	0.0432015	0.0440897	0.0450352	0.0460237	0.0466015	0.0478765	0.0491085	0.0506294	0.0518638	0.0522315	0.0519187	0.0512884	0.0506461	0.050042	0.0491634	0.048003	0.0472413	0.0469262	0.0462218	0.0453313	0.0446675	0.043617	0.0422536	0.0408784	0.0399233	0.0390614
0.024294	0.0249052	0.0261635	0.027269	0.0280545	0.0286609	0.0291576	0.0296494	0.0302821	0.0313183	0.0324405	0.0332237	0.0341739	0.0352316	0.0353319	0.0354083	0.0353821	0.0352698	0.0356566	0.0368791	0.038443	0.0400331	0.0415373	0.0429054	0.0438366	0.0444264	0.0452692	0.04626	0.0468068	0.0480603	0.049204	0.0505028	0.0516298	0.0522148	0.0520739	0.0514268	0.050732	0.0501781	0.0489771	0.0480627	0.0474371	0.0467829	0.0459234	0.0451164	0.0444144	0.0434665	0.042139	0.0408282	0.0397275	0.0387009
0.0252968	0.0259438	0.0271424	0.0285201	0.0297282	0.030571	0.0312706	0.0317051	0.032123	0.0329419	0.0341262	0.0352316	0.0362941	0.0368528	0.0369651	0.0366857	0.0361485	0.0356208	0.0353534	0.0356471	0.0364446	0.0374784	0.0390136	0.0403268	0.0411004	0.0413559	0.0416185	0.0422584	0.0432254	0.0447964	0.0464988	0.0482107	0.0499179	0.0512979	0.0520261	0.0524631	0.0526779	0.0520954	0.0513552	0.0506318	0.0500945	0.0495884	0.0487241	0.0477308	0.0466826	0.0453098	0.0442258	0.0429174	0.0414848	0.0402122
0.0256883	0.026481	0.0273788	0.0281571	0.0290215	0.0296518	0.0300362	0.0300983	0.0304898	0.0313995	0.0323474	0.0330589	0.033897	0.0346538	0.0347947	0.0344509	0.0342527	0.0345918	0.0354513	0.0368385	0.0386125	0.0405536	0.0424375	0.0440037	0.0448561	0.0453098	0.0460332	0.0469811	0.0480651	0.0497913	0.0514245	0.0527329	0.0534109	0.0535709	0.0532414	0.0524893	0.0514722	0.0504097	0.0489652	0.0478359	0.0469883	0.0460905	0.0450877	0.0440276	0.042767	0.0414776	0.0402098	0.0390685	0.0379583	0.0367764
0.0255355	0.0263115	0.0271472	0.0279996	0.0288233	0.0295133	0.0298261	0.0300792	0.0308193	0.0318078	0.0325408	0.0331568	0.0340402	0.0346204	0.0346897	0.0343339	0.033971	0.0342265	0.0351314	0.0364302	0.0380848	0.0401191	0.0416806	0.042946	0.043691	0.0442401	0.0450089	0.0459592	0.0470623	0.0486787	0.0501375	0.0515605	0.0524655	0.0526183	0.052358	0.0517874	0.0507082	0.0497865	0.0484901	0.0473583	0.0466349	0.0459902	0.0451211	0.0441542	0.0430726	0.041917	0.0406468	0.0395938	0.0385576	0.0372969
0.0254544	0.0264524	0.0276295	0.0285368	0.0294345	0.0301341	0.0305328	0.0307262	0.0315022	0.0326435	0.0332643	0.0336845	0.0346538	0.0354179	0.0353797	0.0351839	0.0347159	0.0345965	0.0353057	0.0365305	0.038178	0.0400212	0.0415158	0.0427335	0.0435262	0.0443189	0.045262	0.046081	0.0469954	0.0487551	0.050116	0.0514197	0.0524081	0.0527448	0.0524607	0.0518017	0.0508825	0.0502044	0.0490034	0.0479218	0.0471984	0.0464582	0.0455485	0.0445983	0.043445	0.0423587	0.041024	0.0398827	0.0388775	0.0376575
0.0252204	0.0261444	0.0273836	0.0283386	0.0292029	0.0298953	0.0303728	0.0306665	0.0313398	0.0324931	0.0333574	0.0339113	0.0347279	0.0354919	0.0356184	0.0354919	0.0350478	0.0349308	0.035597	0.0368815	0.0387009	0.0405083	0.0420602	0.043063	0.0438438	0.0447129	0.0455366	0.0463842	0.0472557	0.0484853	0.0497746	0.0510997	0.0521001	0.0523652	0.0519139	0.0512382	0.0503954	0.0494189	0.0486214	0.0476067	0.0467232	0.0461693	0.0453408	0.0442449	0.0432922	0.0422751	0.0408306	0.0396989	0.0388823	0.0378891
0.0255785	0.0266219	0.0281739	0.029265	0.0300935	0.0306403	0.0312873	0.0315595	0.0320609	0.0331186	0.0340044	0.0346085	0.0354847	0.0361294	0.0362034	0.0361986	0.0359002	0.0356948	0.0362488	0.0375691	0.0394553	0.041098	0.0428171	0.0437769	0.0444287	0.0453145	0.0462744	0.0471888	0.0481033	0.0492565	0.0504049	0.0515534	0.052444	0.0527114	0.0523628	0.0519426	0.0513815	0.0502903	0.0495979	0.0487909	0.0479266	0.0471984	0.0461812	0.0449397	0.0439226	0.042989	0.041406	0.0399734	0.038985	0.0380992
0.0268917	0.0276271	0.0290143	0.0302654	0.0312873	0.0320251	0.0325289	0.0329873	0.0334338	0.0340307	0.035043	0.0361628	0.0371728	0.0378055	0.0379893	0.0376957	0.0370797	0.036626	0.0367	0.0372993	0.0383809	0.0396726	0.0411911	0.0420817	0.0427741	0.0432898	0.0435501	0.043987	0.0446866	0.0456727	0.0472008	0.0487217	0.0500325	0.0510854	0.0516704	0.052019	0.0520046	0.0511021	0.0508275	0.0501805	0.0494762	0.0491873	0.0485856	0.047492	0.0465394	0.045687	0.0444717	0.0430057	0.0416424	0.0406372
0.025834	0.0267341	0.0280855	0.0290812	0.0297831	0.0302415	0.030848	0.0313661	0.0320466	0.0329682	0.0338516	0.0347899	0.0359527	0.0367	0.0369985	0.0370152	0.036829	0.0368433	0.0376503	0.039102	0.0406611	0.0421438	0.0432922	0.0439059	0.0443738	0.0450686	0.0458422	0.0465466	0.0473201	0.0482179	0.0495573	0.0507392	0.0512597	0.0512048	0.0510138	0.0507846	0.0502163	0.0495669	0.0489485	0.0481845	0.0474825	0.0468569	0.0460165	0.0449612	0.0440467	0.0430344	0.041757	0.04063	0.0396487	0.0386865
0.0250795	0.0259868	0.0272522	0.0282455	0.0290812	0.0296136	0.0299455	0.0302726	0.0308074	0.0318293	0.0329371	0.0339805	0.0351075	0.0357903	0.0363395	0.0365377	0.0364064	0.0365687	0.0376861	0.0393336	0.0408903	0.0424757	0.043562	0.0443929	0.0447678	0.0452644	0.0457586	0.046143	0.0471769	0.0479863	0.0492422	0.0504312	0.0509565	0.0507726	0.0504837	0.0501805	0.0496099	0.0491586	0.0482895	0.0475183	0.0468426	0.0462863	0.0455939	0.044498	0.0435	0.0422202	0.0410598	0.0400522	0.0389754	0.0377649
0.0249148	0.0258889	0.0270565	0.0281309	0.0290692	0.029659	0.0300243	0.0302296	0.030922	0.0320991	0.0332213	0.0343196	0.0353725	0.0360578	0.036521	0.0367884	0.0367335	0.0369818	0.0381207	0.0395532	0.0409858	0.0425139	0.0437196	0.0447391	0.045219	0.0457706	0.0463675	0.0467567	0.0475135	0.0484734	0.0494953	0.0504384	0.0509422	0.0508084	0.0507392	0.0506437	0.0500826	0.0497316	0.048576	0.0475159	0.0466994	0.0458494	0.044954	0.0439799	0.0429389	0.0415875	0.0406468	0.0397586	0.0385648	0.0370128
0.0252801	0.0261563	0.027035	0.0279112	0.0287899	0.0294847	0.0299335	0.0300529	0.0307811	0.0320084	0.03309	0.0340975	0.0350979	0.0358906	0.0363514	0.0364422	0.0365592	0.0371895	0.0383188	0.0396583	0.0412699	0.0428314	0.0443905	0.0455366	0.0459759	0.046463	0.0468546	0.046845	0.0472724	0.0480961	0.0492183	0.0500611	0.0504479	0.0504264	0.0503476	0.0500969	0.0493926	0.0485402	0.0471888	0.0461526	0.0455103	0.0449349	0.0443189	0.0435978	0.0426643	0.0412007	0.0401334	0.0392214	0.038092	0.0367096
0.0247763	0.02544	0.0260871	0.0268058	0.0275268	0.0281166	0.0284437	0.0285439	0.0294274	0.0305662	0.0315261	0.0325504	0.0335723	0.0346252	0.035055	0.0350168	0.035234	0.0361222	0.0373256	0.0387223	0.0404987	0.0422966	0.0441804	0.0453623	0.0458828	0.0462409	0.0465824	0.046654	0.0466779	0.0476234	0.0489986	0.049851	0.0501208	0.0501065	0.0499704	0.0496934	0.0489795	0.047812	0.0464725	0.0454554	0.0450424	0.0446293	0.0440085	0.0434474	0.0425807	0.0411935	0.0401072	0.0393288	0.0383976	0.0372038
0.0246856	0.0254615	0.0260871	0.026672	0.0272331	0.0276987	0.0277799	0.0280306	0.0287206	0.0296685	0.0307644	0.0317672	0.0327438	0.0336367	0.0341357	0.0340092	0.0341262	0.0350717	0.0363586	0.037901	0.039866	0.0419385	0.0435262	0.0445696	0.0451044	0.0453933	0.0457658	0.0460308	0.0462911	0.0471411	0.048397	0.0493066	0.0498677	0.0500826	0.0496958	0.0491443	0.0485068	0.0475685	0.0464296	0.0454244	0.0448346	0.0444096	0.0439059	0.0433018	0.0425043	0.0413678	0.0401883	0.0390733	0.0379679	0.0369818
0.0244229	0.0252132	0.0261253	0.0268081	0.0272594	0.0275125	0.0276748	0.0280593	0.0287087	0.0295754	0.0307501	0.0319105	0.0328989	0.0335699	0.0339352	0.0339304	0.0341644	0.0347732	0.0357736	0.0375548	0.0399042	0.0421701	0.0435883	0.0446197	0.0452167	0.0455796	0.0460523	0.0464105	0.0468402	0.0479481	0.0491156	0.0499752	0.0506485	0.0510568	0.0506413	0.049777	0.0489151	0.0482012	0.0469787	0.045964	0.0452286	0.0445696	0.0440897	0.0434689	0.0424422	0.0415302	0.0405035	0.0392739	0.0380013	0.0369269
0.0248455	0.0255618	0.0270063	0.0283696	0.0291695	0.0297258	0.0298595	0.0302177	0.0306904	0.031187	0.0319893	0.0329324	0.0337346	0.0342909	0.0345154	0.0345631	0.0344533	0.0342265	0.0343411	0.0353415	0.0371131	0.0392834	0.0405131	0.0419647	0.043063	0.0433973	0.0436981	0.0443022	0.0450877	0.0465967	0.0480579	0.0493783	0.0508323	0.0521336	0.0525777	0.0522912	0.0517444	0.0515414	0.0501996	0.0492016	0.0488434	0.0483492	0.0475852	0.0467591	0.0458136	0.044923	0.0439775	0.0426452	0.041141	0.0399114
0.0248527	0.0256406	0.0269442	0.0282956	0.0292483	0.0298523	0.0303203	0.030879	0.0313231	0.0318723	0.0327867	0.0336892	0.0344485	0.034821	0.0349499	0.0350478	0.0350621	0.0348496	0.0349499	0.0359766	0.0377195	0.0397419	0.041172	0.0428147	0.0439966	0.0443165	0.0446771	0.0453957	0.0463436	0.0480149	0.0495884	0.0508634	0.0521121	0.0531698	0.0535208	0.0532605	0.0526517	0.0519927	0.0504169	0.049309	0.0488196	0.0481486	0.0472915	0.046377	0.0452095	0.0440109	0.0429771	0.0417594	0.0404128	0.0392166
0.0242844	0.0249386	0.0258292	0.026641	0.0271758	0.0277393	0.0278539	0.0281213	0.0284651	0.0288687	0.0296566	0.0306594	0.0316741	0.0322973	0.0330637	0.0335937	0.0337561	0.0341572	0.0353797	0.0371322	0.0389898	0.0412699	0.0430463	0.0447296	0.0459138	0.04642	0.0469071	0.0475064	0.0482632	0.049469	0.0506294	0.0518112	0.0525848	0.0525371	0.0519808	0.0513051	0.0503142	0.0492064	0.0477475	0.0466134	0.0459258	0.0452835	0.0446818	0.0439464	0.0428434	0.0418167	0.0406993	0.0395055	0.038357	0.037328
0.0251678	0.0258006	0.0266697	0.0273955	0.0279733	0.0285774	0.0288782	0.0292745	0.0295324	0.0298261	0.0306522	0.0316001	0.0324907	0.0332977	0.033959	0.0342265	0.0341357	0.0342599	0.0352484	0.0369961	0.0388178	0.0407423	0.0423993	0.0439512	0.045188	0.0457992	0.0463794	0.0470503	0.0476114	0.0487002	0.049777	0.0511284	0.0521049	0.052253	0.0517898	0.0512072	0.050436	0.0494284	0.0481128	0.0470718	0.0462624	0.0456369	0.0451713	0.0444646	0.0434259	0.0427049	0.0417403	0.040642	0.0394529	0.0383045
0.0252538	0.0257098	0.0266434	0.0272427	0.0275913	0.0280449	0.0282288	0.0285965	0.0288496	0.0289283	0.0294178	0.0302845	0.0311846	0.0319582	0.0326482	0.033078	0.0332595	0.0335364	0.0346013	0.0364613	0.0384645	0.040525	0.0423372	0.0438605	0.0452835	0.0462362	0.0468355	0.0474968	0.0481128	0.0488076	0.0498773	0.0512358	0.052315	0.0525013	0.0518542	0.0509756	0.0501017	0.0490798	0.0479743	0.0470074	0.0462051	0.0457945	0.0454674	0.0448537	0.044221	0.0435787	0.042447	0.0411195	0.0398541	0.038825
0.0251082	0.0255737	0.0264715	0.0272427	0.0279136	0.0284413	0.0286848	0.0291265	0.0294894	0.0297449	0.0301795	0.0307907	0.0315356	0.0321158	0.0325766	0.0327127	0.0327629	0.0330088	0.0338755	0.0354919	0.037476	0.0397538	0.0415779	0.0433615	0.0447535	0.0458064	0.0468283	0.0477905	0.0486835	0.0495215	0.0507488	0.0522768	0.0534372	0.0537786	0.0534038	0.0527042	0.0518375	0.0509422	0.0494499	0.0484065	0.0477117	0.0471936	0.0466015	0.0457133	0.0450018	0.0442425	0.0429245	0.041492	0.040217	0.0390566
0.0239454	0.0244134	0.0253565	0.0262112	0.026875	0.0274862	0.0277393	0.0281142	0.0285845	0.0289976	0.0294584	0.0300123	0.0305424	0.0310199	0.0316502	0.0320131	0.0322113	0.0325504	0.0335842	0.0353821	0.0374474	0.0397872	0.041757	0.0436432	0.0450376	0.0462075	0.0474467	0.0487169	0.0500134	0.0509278	0.0522625	0.0537954	0.0549724	0.055247	0.0547552	0.0539553	0.0529955	0.0519903	0.0504909	0.0494332	0.0489031	0.0485044	0.0477356	0.0466444	0.0459067	0.0449397	0.0435501	0.0418979	0.0406109	0.039515
0.0249625	0.0255881	0.0264954	0.0272212	0.0279542	0.0286848	0.0289092	0.0287994	0.0289451	0.0295038	0.0301222	0.0306689	0.031187	0.0317338	0.0322256	0.0325695	0.0326578	0.032696	0.0335842	0.0353773	0.037285	0.0393885	0.0413081	0.0433066	0.0445075	0.0455533	0.0469286	0.0482776	0.0496194	0.0507917	0.0521097	0.0534993	0.0548149	0.0554213	0.0551754	0.054557	0.0537452	0.0529764	0.0516919	0.0506915	0.0502808	0.0498343	0.0488649	0.047652	0.0467686	0.0456488	0.0444502	0.0427932	0.0412962	0.0399973
0.0270708	0.0276486	0.0286991	0.0297019	0.0303991	0.0314115	0.0320728	0.0322185	0.0322901	0.0327175	0.033503	0.0344509	0.035246	0.0355492	0.0360673	0.036127	0.0357163	0.0351266	0.0352746	0.0363276	0.0374856	0.0387844	0.0402767	0.0417546	0.0427646	0.0435596	0.0441542	0.0448872	0.0462171	0.0473154	0.0488076	0.0506294	0.0524702	0.0537404	0.0542729	0.0543182	0.054058	0.0534277	0.0525514	0.0517826	0.0511618	0.0507201	0.0500659	0.0490774	0.0481439	0.0470217	0.0458159	0.0441422	0.0428458	0.0418167
0.0270827	0.0275961	0.0285941	0.029647	0.0304206	0.0314234	0.0321254	0.0322997	0.0322758	0.0326482	0.0334959	0.034501	0.0354155	0.035702	0.0360649	0.0361843	0.0358357	0.0352985	0.0354155	0.0363037	0.0372635	0.0384215	0.0399543	0.0415087	0.0428338	0.0437745	0.0444383	0.0452214	0.0463794	0.0475971	0.0490201	0.0508586	0.0527663	0.0541129	0.0548698	0.0552852	0.0552613	0.0546071	0.0537548	0.0526947	0.0517253	0.0510448	0.050362	0.0494666	0.0484184	0.0473774	0.0459019	0.0443571	0.0429723	0.04164
0.0268845	0.0273263	0.0283864	0.0296017	0.0305089	0.0316096	0.0324047	0.0327867	0.0330494	0.0334911	0.034205	0.0350669	0.0360148	0.0365424	0.0365997	0.0364589	0.0360769	0.0355134	0.0355014	0.0363085	0.0372754	0.0383857	0.0398779	0.0413368	0.0425497	0.0435596	0.0444908	0.0453289	0.0461836	0.0475446	0.0491658	0.0510591	0.0530265	0.0543827	0.0548793	0.0550656	0.0551181	0.0545379	0.0536951	0.0527878	0.051933	0.0510687	0.0501733	0.049278	0.0481916	0.0468474	0.0452477	0.0436957	0.0422465	0.0410025
0.0259534	0.0265097	0.0275125	0.0285654	0.0294417	0.0306832	0.0316096	0.0320633	0.0323092	0.0327748	0.0336654	0.0347159	0.0357665	0.0366069	0.0369364	0.0368839	0.0364828	0.0360936	0.0362512	0.0370319	0.0380252	0.0391617	0.0406826	0.0422536	0.0434116	0.0444264	0.0452668	0.045835	0.0465967	0.0480651	0.0497078	0.05152	0.0534372	0.0547313	0.0549701	0.0549366	0.0550154	0.0546716	0.0538503	0.0531173	0.0524678	0.0518375	0.0509947	0.0498653	0.048693	0.0472533	0.0456679	0.0441398	0.0427693	0.0418262
0.0257051	0.02629	0.0273692	0.0284317	0.0293772	0.0304516	0.0312085	0.0316454	0.0320155	0.0326005	0.0334457	0.0343148	0.0352197	0.0359694	0.0362774	0.03617	0.0359623	0.0358286	0.0361939	0.0371107	0.0382663	0.0398469	0.0414156	0.0430057	0.0438987	0.044603	0.0455199	0.046389	0.047301	0.0486787	0.0505148	0.052241	0.0537954	0.0547838	0.0548913	0.0547623	0.0546692	0.0544066	0.0534706	0.0528475	0.0525968	0.0521479	0.0511952	0.0500587	0.049001	0.0475565	0.0460523	0.0444407	0.0429627	0.0420077
0.0253541	0.0258292	0.0267317	0.0274289	0.0279661	0.0286156	0.0290501	0.0292817	0.0294847	0.0298285	0.0303752	0.031156	0.0319176	0.0325241	0.0332905	0.0337442	0.0340904	0.0344939	0.0355587	0.0371059	0.0387247	0.0408258	0.0427622	0.0443858	0.045348	0.0463627	0.0474013	0.0481654	0.0491825	0.050128	0.0513576	0.0525204	0.0534086	0.0536688	0.0533226	0.052814	0.0521407	0.0513815	0.0501495	0.0494571	0.0490344	0.0485545	0.0479242	0.0470312	0.046007	0.0448728	0.0433424	0.041831	0.0405345	0.0394744
0.0251511	0.025175	0.0257624	0.0266482	0.0274289	0.027799	0.0282526	0.0284795	0.0287087	0.0291958	0.0299311	0.0307405	0.0314974	0.0319606	0.0326602	0.0331401	0.03346	0.0337776	0.0344939	0.035776	0.0375548	0.0394601	0.041289	0.0426118	0.043371	0.0440969	0.0448824	0.0456202	0.0465298	0.0474753	0.0488578	0.0504217	0.0518829	0.0527162	0.0528857	0.0528618	0.052475	0.051711	0.0511379	0.0507034	0.0501972	0.0497698	0.0493759	0.048822	0.0481439	0.0472318	0.0457921	0.0440324	0.0424279	0.0411458
0.032961	0.0329491	0.0331091	0.0334314	0.0337012	0.0340378	0.0347302	0.0355062	0.035979	0.0362583	0.0365353	0.0368839	0.0374736	0.0385003	0.0396225	0.0412031	0.0429413	0.0441398	0.0448848	0.045539	0.0461335	0.0469739	0.0479194	0.0490153	0.0502832	0.0516823	0.0528594	0.0535065	0.0536402	0.0533799	0.0528093	0.052198	0.0517014	0.0513337	0.0516178	0.0520476	0.0519736	0.0518876	0.0513791	0.0509923	0.0504312	0.0495717	0.0486572	0.0479099	0.047227	0.0464654	0.0458016	0.0453623	0.0451259	0.0443499
0.0299407	0.0304588	0.031316	0.0325695	0.0336224	0.034193	0.034926	0.0358691	0.0370534	0.0383737	0.0397968	0.0414562	0.043223	0.0440157	0.0454769	0.0465585	0.0477236	0.0493735	0.0512382	0.0533751	0.0560015	0.0586207	0.0606979	0.0621472	0.0634461	0.064659	0.065934	0.0666288	0.067856	0.0690761	0.0707044	0.0725286	0.0738919	0.0745222	0.0747849	0.0749902	0.0746559	0.0738847	0.0731899	0.0727721	0.0724808	0.0717598	0.071299	0.0703272	0.0689448	0.0674334	0.065275	0.063033	0.0611277	0.0593203
0.0331759	0.0347016	0.036435	0.0382448	0.0397848	0.040833	0.0423563	0.0443046	0.0464487	0.0487981	0.0511523	0.0536187	0.0564575	0.0580596	0.0606072	0.0630139	0.0656045	0.0684625	0.071669	0.0751788	0.0788486	0.0824157	0.0853978	0.0880361	0.0902375	0.0923291	0.0949101	0.0967294	0.0990216	0.101285	0.103427	0.10549	0.107163	0.107899	0.108202	0.108395	0.107798	0.107173	0.106041	0.105375	0.104558	0.102925	0.101416	0.0992245	0.0963689	0.0934083	0.0899892	0.0867707	0.0836955	0.0809736
0.0340187	0.0363371	0.0386626	0.0411505	0.0435644	0.0453575	0.0480579	0.0511738	0.0545594	0.0581193	0.0619132	0.0659889	0.0701887	0.0729392	0.077194	0.081315	0.0857416	0.090376	0.0952826	0.100325	0.105361	0.110518	0.115233	0.119557	0.123354	0.126692	0.130345	0.133656	0.137577	0.140848	0.143703	0.146163	0.148405	0.149548	0.149985	0.150525	0.14978	0.148469	0.146984	0.145869	0.144615	0.142006	0.139019	0.135194	0.130557	0.126114	0.121219	0.116544	0.111824	0.107412
0.0311894	0.0339185	0.0367621	0.0397132	0.0427717	0.0456703	0.0495621	0.0539123	0.0585563	0.0633219	0.0683813	0.0737367	0.0793166	0.083748	0.0895117	0.0953351	0.101593	0.108166	0.115195	0.122181	0.128943	0.135753	0.142966	0.149723	0.155906	0.161687	0.167606	0.173365	0.179016	0.183978	0.18792	0.191396	0.194452	0.196649	0.197449	0.198282	0.197501	0.19529	0.192926	0.190429	0.187168	0.182679	0.177491	0.171796	0.165147	0.158884	0.151907	0.144923	0.1375	0.130994
0.0275459	0.0301723	0.0330852	0.0362631	0.0396177	0.0429675	0.0475159	0.0523747	0.0578065	0.0633816	0.0693268	0.0759023	0.0828407	0.0890031	0.0966578	0.10463	0.113514	0.122676	0.132236	0.14218	0.152101	0.161682	0.172579	0.182727	0.192392	0.201627	0.210213	0.218395	0.226458	0.233203	0.238864	0.243518	0.247846	0.251604	0.252517	0.253534	0.252311	0.249002	0.244697	0.239819	0.233893	0.227155	0.219326	0.210834	0.20151	0.191962	0.182037	0.171806	0.160634	0.151019
0.0235037	0.0259104	0.0284174	0.0312133	0.0345703	0.0382353	0.0430702	0.0483611	0.0542944	0.0607361	0.0677916	0.0758402	0.0847054	0.092809	0.103362	0.113973	0.125985	0.138525	0.151571	0.165041	0.178794	0.191998	0.20746	0.222091	0.236369	0.250368	0.263395	0.275664	0.287915	0.297571	0.305906	0.31257	0.318088	0.323178	0.324713	0.325678	0.323613	0.318584	0.311593	0.303389	0.293154	0.281717	0.269149	0.255737	0.241369	0.227127	0.212307	0.197511	0.181671	0.167687
0.019853	0.0216294	0.0237472	0.0261754	0.0291958	0.0327438	0.0378676	0.0434427	0.0500802	0.0574054	0.0653633	0.0748231	0.0855411	0.0958627	0.109814	0.124197	0.140284	0.156699	0.174389	0.192609	0.211932	0.230259	0.251595	0.272179	0.292774	0.313052	0.331528	0.348831	0.365785	0.379208	0.391261	0.401017	0.409063	0.415564	0.417959	0.418298	0.41486	0.407458	0.396022	0.383112	0.367535	0.350898	0.331929	0.312501	0.291272	0.270328	0.248443	0.227062	0.204767	0.184512
0.0166727	0.0180384	0.0197265	0.021596	0.024017	0.0271997	0.0322352	0.0378509	0.0448299	0.0528904	0.0620135	0.0730419	0.0855721	0.0983984	0.116341	0.134322	0.155398	0.176426	0.200433	0.22413	0.250848	0.276132	0.305113	0.332908	0.360998	0.387605	0.412943	0.436115	0.458802	0.477105	0.493733	0.506045	0.516596	0.523177	0.525447	0.523699	0.516501	0.504443	0.487661	0.468259	0.446049	0.421369	0.394613	0.367019	0.336974	0.307761	0.277548	0.248116	0.218469	0.192014
0.0152521	0.016114	0.017303	0.0187547	0.0207699	0.0235419	0.0280354	0.0333621	0.0406897	0.0493281	0.0591675	0.0711939	0.085085	0.0998381	0.12068	0.141789	0.166959	0.19157	0.220076	0.248785	0.28161	0.313382	0.350146	0.385449	0.420478	0.453833	0.485899	0.515035	0.542772	0.565533	0.584961	0.598952	0.611401	0.618915	0.620367	0.616076	0.604778	0.587091	0.562589	0.535984	0.506346	0.473822	0.439333	0.403872	0.365658	0.329732	0.293082	0.257569	0.221934	0.19073
0.0145406	0.0150611	0.0158418	0.0169807	0.0185995	0.0208415	0.0248431	0.0298476	0.0369913	0.045527	0.0556696	0.0681903	0.0827452	0.0989141	0.12189	0.145668	0.173606	0.201574	0.234072	0.267492	0.306281	0.344177	0.388331	0.430594	0.472117	0.512191	0.550627	0.584904	0.617841	0.644697	0.665741	0.681939	0.694624	0.701699	0.699227	0.690801	0.673085	0.647727	0.615097	0.580732	0.542318	0.501027	0.459153	0.415746	0.369851	0.328357	0.285881	0.246146	0.206448	0.174219
0.0142875	0.0145239	0.0150826	0.0161021	0.017506	0.0194567	0.0234774	0.0282121	0.0352293	0.043882	0.0544806	0.0671732	0.082313	0.0992436	0.123633	0.149118	0.178887	0.208489	0.243632	0.279974	0.322175	0.364109	0.413494	0.461387	0.507987	0.552986	0.595653	0.63394	0.670246	0.698948	0.719627	0.735545	0.747123	0.752204	0.745724	0.732821	0.709346	0.677175	0.636839	0.595118	0.549564	0.501889	0.454294	0.405491	0.355344	0.311674	0.267236	0.226618	0.186038	0.154966
0.0143185	0.0144809	0.0149512	0.0158562	0.0170882	0.0190508	0.0231026	0.027534	0.0344079	0.0423444	0.0530218	0.0651676	0.0805725	0.0973526	0.122795	0.149099	0.180205	0.211469	0.249799	0.289009	0.335469	0.381612	0.43595	0.488427	0.540597	0.590178	0.637161	0.678469	0.717366	0.746421	0.766914	0.781879	0.791287	0.791048	0.778768	0.758576	0.728249	0.688041	0.640172	0.590923	0.538305	0.484968	0.432433	0.379865	0.327385	0.282302	0.236954	0.196501	0.158	0.129927
0.0139771	0.0141872	0.0146767	0.0155147	0.0165772	0.0182247	0.0220639	0.0261014	0.0322615	0.0397036	0.0501519	0.0617103	0.0771582	0.0931743	0.118719	0.145057	0.177555	0.209883	0.251504	0.293736	0.345743	0.396848	0.456003	0.514271	0.571072	0.624641	0.67537	0.719995	0.760728	0.790496	0.809428	0.820948	0.82532	0.817059	0.79785	0.768337	0.729564	0.680933	0.625221	0.569138	0.510854	0.452439	0.395425	0.340546	0.286698	0.242701	0.198941	0.16211	0.128146	0.104021
0.0138649	0.0141944	0.0147125	0.015276	0.0160304	0.0173198	0.0202398	0.0232339	0.0283935	0.0344103	0.0435907	0.0541583	0.0691382	0.0846147	0.11004	0.136228	0.169308	0.203418	0.248185	0.295183	0.353128	0.410885	0.477134	0.542459	0.605678	0.666171	0.722717	0.772897	0.815891	0.846997	0.864398	0.87274	0.870307	0.85469	0.826294	0.786325	0.737143	0.678221	0.613431	0.549424	0.483487	0.41901	0.355719	0.298297	0.242914	0.200178	0.158655	0.126539	0.0968297	0.0773659
0.0134614	0.0137336	0.0142517	0.0148056	0.0154312	0.0162835	0.018282	0.0209298	0.0250031	0.0300577	0.0378604	0.0475207	0.0615121	0.0758999	0.100557	0.126128	0.159538	0.194698	0.242806	0.293505	0.357915	0.421987	0.494394	0.566588	0.635325	0.70242	0.763547	0.818365	0.863844	0.895807	0.911217	0.91677	0.908585	0.885631	0.849325	0.798903	0.740483	0.671932	0.599275	0.528764	0.456359	0.387106	0.319255	0.260078	0.204134	0.163726	0.12465	0.0972523	0.0715855	0.0565244
0.0132345	0.013533	0.0139843	0.0143806	0.0148319	0.015233	0.0168255	0.0192466	0.0230882	0.0274003	0.0344079	0.0432851	0.0565125	0.0710077	0.0954354	0.121231	0.155539	0.192358	0.243162	0.296778	0.365606	0.435334	0.513428	0.590166	0.663576	0.735751	0.799997	0.857722	0.902815	0.934732	0.948549	0.951147	0.938502	0.910601	0.868696	0.811698	0.745905	0.670084	0.591844	0.51625	0.438693	0.366568	0.296274	0.237181	0.181354	0.141994	0.104897	0.0803647	0.0571452	0.0449373
0.0135999	0.0137598	0.0141538	0.0146218	0.0150467	0.0155625	0.0171526	0.019311	0.0229259	0.0266864	0.0334218	0.0418191	0.0545307	0.0685341	0.0924723	0.118352	0.153478	0.191537	0.244869	0.300832	0.372771	0.446202	0.526882	0.606722	0.683042	0.757292	0.822421	0.881176	0.925215	0.955965	0.968054	0.968032	0.95268	0.920165	0.874404	0.812314	0.741646	0.662573	0.580678	0.502061	0.42229	0.349559	0.278565	0.220761	0.166295	0.128327	0.0929164	0.0697971	0.0485904	0.0378365
0.0137598	0.0139747	0.0142135	0.0143925	0.0146003	0.0150348	0.0167038	0.0187499	0.0221953	0.026056	0.032462	0.0406396	0.0531579	0.0669941	0.0910326	0.117151	0.154075	0.19327	0.248768	0.306847	0.381457	0.457324	0.539718	0.621847	0.699492	0.774311	0.839688	0.898713	0.942112	0.971425	0.982036	0.978304	0.960241	0.924009	0.875156	0.809573	0.735519	0.654383	0.569936	0.48948	0.40913	0.336169	0.265147	0.20814	0.155011	0.11812	0.084598	0.0631381	0.0436432	0.0339781
0.0138004	0.0140845	0.0142899	0.0144379	0.0146814	0.0153142	0.0169903	0.0186592	0.0216604	0.0252657	0.0312491	0.039484	0.0517492	0.0656713	0.0896621	0.115768	0.153877	0.1946	0.25192	0.31229	0.388962	0.467256	0.551475	0.6357	0.714164	0.789701	0.85473	0.913501	0.955361	0.983521	0.991858	0.985414	0.964776	0.924766	0.872597	0.803272	0.726193	0.643128	0.556632	0.475233	0.394327	0.321595	0.251139	0.195675	0.143706	0.109026	0.0770459	0.0566939	0.0391593	0.0305495
0.0133468	0.0135187	0.0137622	0.0139652	0.014309	0.015042	0.0168948	0.0185518	0.0215864	0.0251201	0.0308313	0.0388393	0.0510233	0.0648524	0.0889601	0.115436	0.154674	0.196069	0.255186	0.317615	0.395867	0.474913	0.559886	0.64479	0.723545	0.799058	0.864548	0.9223	0.962679	0.989542	0.996108	0.986892	0.964253	0.921233	0.866186	0.794508	0.716098	0.631932	0.54462	0.462875	0.382209	0.309273	0.239929	0.185998	0.135141	0.10198	0.0717574	0.0528284	0.0365353	0.0287684
0.0126162	0.0127785	0.0130985	0.0134972	0.0140081	0.0147507	0.016465	0.0181697	0.0211686	0.0244874	0.0302415	0.0380156	0.0504193	0.0643796	0.088633	0.115823	0.155295	0.197289	0.257125	0.320852	0.399863	0.480281	0.565581	0.650878	0.730433	0.806326	0.871277	0.927877	0.966363	0.991514	0.99565	0.985128	0.960774	0.916056	0.858663	0.785654	0.705839	0.620978	0.5333	0.451049	0.37014	0.298254	0.230121	0.178042	0.128747	0.0972762	0.0680399	0.0501877	0.034821	0.0280879
0.0128	0.0129982	0.0133683	0.0138744	0.014309	0.0148868	0.0166297	0.0181578	0.0211161	0.0241388	0.0302105	0.0375715	0.0498224	0.0634819	0.0875085	0.11462	0.154419	0.197621	0.258808	0.323562	0.403476	0.484144	0.570193	0.655157	0.735233	0.811207	0.876121	0.932583	0.970315	0.994169	0.997445	0.985175	0.958601	0.911334	0.852032	0.777606	0.697069	0.611435	0.523914	0.441441	0.360248	0.288878	0.221038	0.170024	0.122232	0.091694	0.0637875	0.0469166	0.0327318	0.0268535
0.0128907	0.0131653	0.0134733	0.0138625	0.0142755	0.0148772	0.0164984	0.0180217	0.0208128	0.0241101	0.0300434	0.0371895	0.049192	0.0626176	0.087031	0.113937	0.154123	0.197991	0.259796	0.325463	0.405245	0.486968	0.573032	0.657788	0.7371	0.813503	0.877597	0.934503	0.971497	0.994291	0.996679	0.98289	0.954908	0.906162	0.845593	0.770696	0.68903	0.603035	0.516014	0.434059	0.352455	0.281932	0.213763	0.163564	0.116528	0.0871408	0.0604353	0.0442306	0.0308599	0.0253589
0.0130101	0.0133372	0.0136763	0.0141204	0.0146432	0.0151996	0.0168279	0.018282	0.0211399	0.0242295	0.0298237	0.0367358	0.0483802	0.0616506	0.086181	0.112478	0.15344	0.197461	0.260073	0.326313	0.407344	0.49011	0.576977	0.661267	0.74145	0.818057	0.882016	0.938548	0.975023	0.996796	0.998923	0.983473	0.954175	0.903975	0.842346	0.765543	0.682617	0.595767	0.509032	0.426287	0.344669	0.274339	0.206722	0.157129	0.110907	0.0823656	0.0563931	0.0412246	0.0283911	0.0232936
0.0124371	0.0127069	0.0129862	0.0133778	0.013958	0.0145191	0.0161427	0.0179405	0.0206911	0.023912	0.0289642	0.035862	0.0475303	0.0611038	0.0857679	0.112297	0.153657	0.197773	0.261198	0.328249	0.410402	0.493861	0.580625	0.665923	0.745848	0.822851	0.886256	0.942236	0.977989	0.999047	1	0.983303	0.953145	0.901532	0.838745	0.76056	0.67687	0.589528	0.502108	0.419485	0.337874	0.268038	0.200915	0.151733	0.106177	0.0787722	0.0538049	0.0394625	0.0272761	0.0226346
0.0124681	0.0126138	0.0127905	0.0132369	0.0139771	0.0145621	0.016126	0.0180456	0.0206171	0.0239096	0.0289021	0.0358238	0.0472939	0.060889	0.0849346	0.111726	0.153158	0.197687	0.261387	0.328641	0.412212	0.496531	0.583526	0.669048	0.74962	0.826714	0.889241	0.944158	0.978404	0.999222	0.998529	0.981147	0.949793	0.897027	0.833483	0.754045	0.669303	0.581711	0.494179	0.410815	0.329212	0.2602	0.19423	0.146557	0.101779	0.0756492	0.0512382	0.03771	0.0263067	0.0220281
0.0125063	0.0125923	0.0126973	0.0130125	0.0136452	0.0143734	0.0160495	0.0176779	0.0204475	0.0236971	0.0286729	0.0355468	0.0471673	0.0606669	0.0844858	0.111494	0.152612	0.197489	0.261482	0.329223	0.413036	0.497479	0.584863	0.670414	0.750122	0.827268	0.889532	0.944061	0.977196	0.997464	0.995635	0.977884	0.945682	0.892285	0.828085	0.748181	0.663081	0.57542	0.487613	0.405068	0.323448	0.254885	0.189245	0.142679	0.0986777	0.0735218	0.0499417	0.0370486	0.0261348	0.0220448
0.0131558	0.0132345	0.0133324	0.0136452	0.0142397	0.0150253	0.0166059	0.0182772	0.0206958	0.0242462	0.0290286	0.0360482	0.0474204	0.0602873	0.0838912	0.110862	0.151883	0.19688	0.261396	0.330014	0.414165	0.498914	0.586186	0.671958	0.751218	0.828443	0.889461	0.944135	0.976788	0.996251	0.993594	0.975171	0.942055	0.887455	0.82235	0.741584	0.656379	0.568544	0.480816	0.398553	0.317183	0.249694	0.184054	0.138539	0.0954831	0.0710292	0.0483397	0.0362798	0.0260298	0.0218538
0.0132322	0.0135712	0.01381	0.0141514	0.0147746	0.015455	0.0171956	0.0188598	0.0214503	0.0248384	0.0295658	0.0364111	0.0477236	0.0602419	0.0837456	0.110504	0.15147	0.196446	0.261131	0.329536	0.413778	0.498658	0.585713	0.672085	0.751581	0.828345	0.889461	0.943667	0.976776	0.995714	0.993102	0.974092	0.940326	0.88554	0.820272	0.739399	0.65397	0.566318	0.477879	0.39564	0.314869	0.247503	0.182397	0.136775	0.0943585	0.0700096	0.047886	0.0364804	0.0262375	0.0223624
0.0132441	0.0135402	0.0137789	0.0141968	0.0148772	0.0155171	0.0171311	0.0189959	0.0214456	0.0246521	0.0290047	0.0356805	0.0466182	0.0588141	0.0823751	0.108448	0.149407	0.19385	0.258846	0.327087	0.411271	0.495743	0.582726	0.669891	0.75001	0.827098	0.888565	0.942843	0.976203	0.994852	0.993164	0.973529	0.940073	0.884258	0.819007	0.737933	0.652932	0.564977	0.475928	0.393286	0.312455	0.244805	0.180069	0.134559	0.0923171	0.0677175	0.0462648	0.0350979	0.025526	0.0218276
0.0130722	0.0132345	0.0134041	0.0139293	0.0148056	0.0154574	0.0171287	0.0191821	0.0217559	0.0249625	0.0291003	0.0353773	0.0460308	0.0580501	0.0810404	0.106714	0.147889	0.191785	0.256602	0.324455	0.40859	0.493026	0.579976	0.668038	0.748498	0.825957	0.888448	0.942373	0.97583	0.994943	0.993355	0.973385	0.940587	0.884544	0.819599	0.738399	0.653483	0.565736	0.475711	0.392693	0.311756	0.243608	0.17963	0.134186	0.0919447	0.0676364	0.0462887	0.0350168	0.0257958	0.0221093
0.0126615	0.0127905	0.0129456	0.0134661	0.0142779	0.0149871	0.0167802	0.0187929	0.0214742	0.024442	0.0283314	0.0344772	0.0447224	0.0567918	0.079627	0.10442	0.145876	0.189538	0.253882	0.321122	0.404679	0.48884	0.575745	0.663919	0.744914	0.822419	0.885151	0.939651	0.972793	0.991949	0.990803	0.970742	0.937752	0.881639	0.817527	0.736223	0.651511	0.563869	0.473598	0.390363	0.309858	0.241825	0.177772	0.132718	0.0906959	0.0669248	0.0454363	0.0345631	0.0258388	0.0219135
0.0122174	0.0125111	0.0129194	0.0135139	0.0142803	0.015116	0.0167038	0.0188001	0.0213835	0.0244802	0.0282741	0.0342885	0.0440396	0.0555813	0.0775641	0.102507	0.143085	0.18679	0.251053	0.318157	0.400771	0.485006	0.572404	0.660734	0.742484	0.820697	0.883253	0.938583	0.972036	0.991985	0.990373	0.971026	0.937903	0.881667	0.817605	0.736632	0.652127	0.563833	0.473626	0.389604	0.308695	0.241063	0.176476	0.131589	0.0898913	0.0666073	0.0451976	0.0343196	0.0258125	0.0219493
0.0124657	0.0128955	0.0132942	0.0138147	0.0145907	0.0155338	0.0172792	0.0195761	0.0220019	0.0248957	0.0285559	0.0343291	0.0437148	0.0547194	0.0762222	0.100473	0.140428	0.183751	0.247039	0.313608	0.396089	0.480527	0.567763	0.655665	0.737475	0.814893	0.877503	0.933206	0.967161	0.987608	0.986393	0.967251	0.934639	0.879168	0.815428	0.734497	0.649575	0.561125	0.471341	0.387419	0.307475	0.240082	0.175459	0.130638	0.0890915	0.0661441	0.0450519	0.0340235	0.0257218	0.0220472
0.0129003	0.0132345	0.0137049	0.0143042	0.0150635	0.016126	0.0180671	0.0204475	0.0227277	0.025378	0.0289451	0.0347613	0.0439082	0.0543851	0.0750141	0.0986539	0.138338	0.180454	0.243405	0.310237	0.392837	0.47674	0.564709	0.652139	0.733743	0.811462	0.874564	0.930248	0.964959	0.985961	0.985283	0.966435	0.935109	0.879865	0.815898	0.734519	0.649947	0.560557	0.47131	0.387746	0.307508	0.239554	0.175191	0.130206	0.0888217	0.0659292	0.0447678	0.0335746	0.0253374	0.0216581
0.0128788	0.0131223	0.0135784	0.0142206	0.0150324	0.0159851	0.0180432	0.0203998	0.022711	0.0253111	0.028692	0.0343005	0.0431705	0.053442	0.073634	0.0960179	0.13518	0.176313	0.23875	0.30514	0.387582	0.471012	0.558399	0.645296	0.726344	0.80413	0.867495	0.923432	0.958229	0.979674	0.980474	0.961686	0.931554	0.876563	0.813298	0.732207	0.648073	0.559237	0.470587	0.3875	0.307265	0.23937	0.175251	0.13038	0.088879	0.0657406	0.0450543	0.0335675	0.0254926	0.0216318
0.0122198	0.0124538	0.0130292	0.0139031	0.0148868	0.0158967	0.0182199	0.0204905	0.0229689	0.0256191	0.0293295	0.0349905	0.0437053	0.0535065	0.072913	0.0947764	0.133164	0.173155	0.235347	0.300651	0.383403	0.465602	0.553533	0.639664	0.721275	0.798777	0.862426	0.918795	0.954069	0.976363	0.977793	0.959886	0.930267	0.875596	0.813143	0.732088	0.648727	0.559721	0.471776	0.388107	0.307761	0.239466	0.175182	0.130455	0.0889912	0.0657454	0.0449612	0.034002	0.0257051	0.022021
0.0118473	0.0121697	0.0126854	0.0135951	0.0146432	0.0154789	0.0177066	0.019939	0.0224746	0.0251392	0.0286633	0.0339017	0.0421032	0.0516513	0.0705516	0.0918563	0.128874	0.168652	0.230209	0.295081	0.377697	0.458885	0.546625	0.632505	0.714126	0.791836	0.855392	0.912754	0.948322	0.971301	0.973722	0.956579	0.927459	0.873232	0.811257	0.730701	0.648536	0.559752	0.472086	0.388503	0.308258	0.240528	0.175659	0.130982	0.089526	0.0658934	0.0457563	0.034587	0.026407	0.0226012
0.0117065	0.0120789	0.0126376	0.0135354	0.0145501	0.0154598	0.0177853	0.0200846	0.0227253	0.0254878	0.028926	0.0337848	0.0414132	0.0503691	0.0687705	0.0898197	0.126245	0.165519	0.226826	0.290554	0.372759	0.453716	0.541771	0.627632	0.709365	0.787657	0.852145	0.909913	0.946532	0.969809	0.972588	0.95628	0.927608	0.873831	0.812885	0.732855	0.650551	0.561534	0.473896	0.390339	0.309626	0.241128	0.176344	0.131283	0.0900608	0.0663327	0.0459329	0.0348854	0.0266004	0.0228972
0.0120885	0.0125732	0.0131199	0.0139198	0.0147889	0.0156556	0.0180981	0.0204762	0.0231503	0.025939	0.0291719	0.034119	0.0414418	0.0502593	0.0684171	0.0889864	0.124146	0.163435	0.224037	0.287796	0.368953	0.450455	0.538653	0.625152	0.707159	0.785167	0.849217	0.907193	0.943667	0.96676	0.970081	0.955232	0.926304	0.87317	0.812061	0.733177	0.650066	0.560676	0.472378	0.388577	0.308425	0.240256	0.175568	0.130927	0.0901898	0.0662993	0.0456225	0.0348067	0.0266434	0.0231623
0.012258	0.0126209	0.0130889	0.0138028	0.0146313	0.0155911	0.0182056	0.0205932	0.0232124	0.026099	0.0295181	0.0344652	0.0416448	0.0501781	0.0679085	0.0875061	0.122542	0.161443	0.221661	0.28462	0.365066	0.446608	0.534212	0.621293	0.702873	0.780858	0.845149	0.903526	0.93934	0.962266	0.966199	0.951245	0.92236	0.869414	0.808831	0.730345	0.647158	0.558437	0.469692	0.386342	0.306142	0.237771	0.172794	0.128905	0.0885543	0.0649336	0.044541	0.0341381	0.0262399	0.0230644
0.0122509	0.0125923	0.0131223	0.0138888	0.0147196	0.0157439	0.0185494	0.0210564	0.0237496	0.0266386	0.0299884	0.0349093	0.0421032	0.05035	0.0676268	0.0864388	0.120527	0.158891	0.217989	0.280399	0.360869	0.441742	0.528876	0.615697	0.697418	0.776015	0.84003	0.898058	0.933624	0.956932	0.961072	0.947623	0.91884	0.866972	0.806703	0.728003	0.645609	0.557133	0.4685	0.384843	0.303951	0.23588	0.171328	0.12784	0.0874464	0.0643629	0.0434068	0.0334338	0.0255928	0.0226059
0.0122103	0.012449	0.0128191	0.0135497	0.0145668	0.0156532	0.0183297	0.0206744	0.0234679	0.0265813	0.0298858	0.0346849	0.0418095	0.0497818	0.066593	0.0847914	0.118832	0.156394	0.214372	0.276572	0.356643	0.437292	0.523967	0.610902	0.692002	0.77076	0.834899	0.893374	0.929587	0.953391	0.957851	0.944357	0.916178	0.865293	0.805522	0.726888	0.645246	0.557317	0.468548	0.385378	0.304447	0.23645	0.17149	0.127463	0.0870142	0.0643534	0.0435859	0.0340235	0.0264142	0.0229903
0.0118521	0.0121124	0.012492	0.0131868	0.0142421	0.0155243	0.0181053	0.0203855	0.0232363	0.0264381	0.0297282	0.0344963	0.0414753	0.0491514	0.0652416	0.0832466	0.116673	0.15413	0.21154	0.272957	0.353164	0.433684	0.521013	0.60719	0.68776	0.766804	0.830725	0.889086	0.925726	0.950065	0.954573	0.941494	0.913201	0.862984	0.803862	0.724861	0.643541	0.55508	0.46707	0.384368	0.303141	0.23534	0.170631	0.126553	0.0864364	0.0639761	0.0434307	0.0341166	0.0265121	0.0232148
0.0122437	0.0124848	0.0129027	0.0136357	0.0146528	0.0158347	0.0183631	0.0205956	0.0235252	0.0268511	0.0301198	0.0349547	0.0421175	0.049703	0.0655997	0.0830484	0.116174	0.152843	0.21006	0.270407	0.349867	0.430609	0.517461	0.603059	0.683218	0.7619	0.825389	0.883172	0.91985	0.944373	0.949535	0.93663	0.909018	0.859405	0.800945	0.72292	0.641247	0.55333	0.465886	0.383561	0.302802	0.235352	0.171039	0.126971	0.0869378	0.0645253	0.0442139	0.0350191	0.0269466	0.0240409
0.0122461	0.0124586	0.0128478	0.013533	0.0144928	0.0158299	0.0184587	0.0207364	0.0236708	0.0269705	0.030146	0.0348592	0.0418692	0.0493329	0.0647664	0.0824372	0.114899	0.151468	0.208448	0.268592	0.34763	0.427763	0.514416	0.600134	0.679551	0.75776	0.821113	0.878618	0.915572	0.940572	0.945696	0.932875	0.90577	0.856258	0.797927	0.720496	0.639186	0.551434	0.463775	0.382162	0.301969	0.234827	0.17102	0.127014	0.0869999	0.0643486	0.0445768	0.0349117	0.0269777	0.0242033
0.0129218	0.0132011	0.0137336	0.0144522	0.0153906	0.0167467	0.0196238	0.0221308	0.0251702	0.0285821	0.0318866	0.0364684	0.0430463	0.0500253	0.0650864	0.0823417	0.114314	0.150059	0.206693	0.266279	0.344636	0.42421	0.510515	0.596195	0.675805	0.753524	0.817113	0.875168	0.912067	0.936965	0.942721	0.930029	0.90391	0.854616	0.797079	0.720131	0.639176	0.551632	0.463832	0.381921	0.302148	0.234908	0.170901	0.127332	0.0879072	0.0651676	0.0456202	0.0355683	0.0275865	0.0245375
0.0124419	0.0126138	0.0131725	0.0139675	0.0149465	0.016496	0.0196453	0.0222287	0.0252657	0.0287469	0.032123	0.0367	0.0431752	0.0500516	0.0649455	0.0820146	0.113421	0.148579	0.204557	0.264323	0.341656	0.420523	0.507127	0.593074	0.672921	0.749907	0.814162	0.872415	0.909335	0.934407	0.940159	0.927746	0.90217	0.853326	0.795615	0.719534	0.639036	0.551408	0.463539	0.38141	0.302403	0.234757	0.170889	0.127441	0.0879621	0.0654421	0.0461741	0.036096	0.0282407	0.0251058
0.0123655	0.012578	0.0131128	0.0138482	0.0149035	0.0166202	0.0197886	0.0225749	0.0257242	0.029222	0.032727	0.0374736	0.0438294	0.0504288	0.0650291	0.0816851	0.112872	0.146927	0.202381	0.261905	0.338702	0.417283	0.503586	0.589543	0.669537	0.746968	0.810669	0.868987	0.90541	0.930733	0.936647	0.924683	0.900162	0.851822	0.794572	0.718553	0.638627	0.551169	0.463369	0.38125	0.301799	0.234643	0.170831	0.128193	0.0886736	0.0662324	0.0466779	0.0366714	0.0289092	0.0256
0.0121888	0.0125087	0.0129671	0.0136715	0.0147101	0.016305	0.0193659	0.0224531	0.0258412	0.0294632	0.0330923	0.0378055	0.0441685	0.0510305	0.0653132	0.0814439	0.112263	0.146062	0.201374	0.261055	0.33807	0.416407	0.501733	0.587532	0.667023	0.744289	0.807198	0.865444	0.90164	0.927598	0.933319	0.921856	0.897459	0.849306	0.791955	0.715795	0.636345	0.549529	0.461772	0.380259	0.301028	0.23475	0.170965	0.128449	0.0884969	0.0666312	0.0469859	0.0371704	0.0293605	0.0259987
0.0122294	0.0125445	0.0128812	0.0134805	0.0145454	0.0161307	0.0192943	0.0224269	0.025791	0.0294154	0.0331353	0.03787	0.0442807	0.0514268	0.0652273	0.0811908	0.111881	0.145368	0.199846	0.258524	0.335847	0.413695	0.498859	0.584877	0.663334	0.740156	0.801873	0.859697	0.89575	0.922016	0.927548	0.916056	0.892151	0.844638	0.788448	0.711925	0.632902	0.546062	0.45805	0.37741	0.298528	0.233549	0.170125	0.127532	0.0877234	0.0662587	0.0468975	0.0370653	0.0295539	0.0260704
0.0122413	0.0126329	0.0128669	0.0133539	0.0145358	0.0161833	0.019311	0.022563	0.0260704	0.0298762	0.0336964	0.0384669	0.045114	0.0521694	0.0655735	0.080816	0.110496	0.143832	0.197716	0.255546	0.332179	0.41014	0.495172	0.580613	0.658889	0.735089	0.796912	0.854735	0.890342	0.916892	0.923145	0.91246	0.888928	0.84173	0.786488	0.711041	0.631687	0.544947	0.457534	0.376971	0.298693	0.233662	0.170032	0.127826	0.0882295	0.0669153	0.0477475	0.0376813	0.0303967	0.0266458
0.0123034	0.0125851	0.0128287	0.0133253	0.0145048	0.0161952	0.0194543	0.022594	0.0262088	0.0301389	0.0339423	0.0387319	0.0453838	0.0524129	0.0657143	0.0802215	0.109608	0.142027	0.196006	0.252882	0.328598	0.405873	0.491689	0.577029	0.654245	0.730104	0.791993	0.849291	0.884934	0.911028	0.917859	0.907506	0.884919	0.837346	0.783095	0.708336	0.629647	0.542301	0.455146	0.375452	0.297311	0.232067	0.168972	0.126773	0.0878189	0.0666312	0.0473822	0.0373041	0.0304015	0.0266482
0.0121768	0.0124275	0.0126663	0.0132107	0.0143615	0.0160257	0.0194018	0.0228853	0.0266553	0.0305448	0.0344199	0.0391808	0.0454841	0.0521169	0.0654636	0.0799899	0.109188	0.141184	0.194648	0.250919	0.326344	0.402984	0.488229	0.573457	0.650761	0.726905	0.789396	0.847154	0.882995	0.908848	0.915832	0.90567	0.883334	0.836604	0.78299	0.708675	0.630622	0.54351	0.456407	0.376756	0.29823	0.232329	0.169151	0.12714	0.0885065	0.0673498	0.0481821	0.0382591	0.0309817	0.0271902
0.0120813	0.0122485	0.0125493	0.0132178	0.0143663	0.0160209	0.0194352	0.0231623	0.027152	0.0311703	0.0351218	0.0397442	0.0456584	0.0521765	0.0649861	0.0795744	0.10814	0.139613	0.192119	0.247801	0.322605	0.398101	0.482781	0.567336	0.645005	0.72137	0.783212	0.840438	0.877035	0.903208	0.909803	0.900637	0.87854	0.832982	0.779666	0.70602	0.629201	0.542557	0.455772	0.375629	0.296687	0.231348	0.169038	0.126658	0.0882343	0.0672448	0.0477642	0.0382281	0.0307859	0.0273215
0.0123941	0.0124466	0.0127976	0.013693	0.0150276	0.0166488	0.0197814	0.0233819	0.0274098	0.0314544	0.0353964	0.040069	0.0458327	0.0521455	0.0649933	0.0798514	0.10878	0.140115	0.191823	0.247479	0.321086	0.395676	0.479125	0.562663	0.639769	0.715277	0.776149	0.832972	0.869364	0.895535	0.901721	0.891617	0.870262	0.825461	0.772248	0.69986	0.624039	0.538799	0.453005	0.373325	0.295128	0.230694	0.169012	0.127002	0.0884086	0.0674812	0.0487336	0.0386507	0.0311393	0.0274552
0.0121601	0.0121004	0.0124371	0.0133348	0.0147173	0.0165127	0.019588	0.023167	0.027405	0.0316335	0.0355229	0.0402337	0.0461383	0.0521694	0.0645874	0.0791184	0.10751	0.138112	0.189156	0.243444	0.316013	0.389795	0.473316	0.556455	0.633792	0.709477	0.770025	0.827215	0.864372	0.891163	0.897691	0.8881	0.867502	0.823147	0.771386	0.699791	0.624882	0.539768	0.454024	0.374058	0.295931	0.23188	0.169805	0.127246	0.088337	0.067517	0.0488411	0.0387319	0.0314043	0.0275388
0.0123201	0.012301	0.0126806	0.013564	0.0149369	0.0166608	0.0196883	0.023167	0.027577	0.0320418	0.0359026	0.0406611	0.0467567	0.0525992	0.0648643	0.0791805	0.106812	0.137613	0.188015	0.241187	0.312713	0.386717	0.469899	0.55253	0.629323	0.705266	0.766069	0.823016	0.860286	0.887488	0.894594	0.886032	0.864997	0.82149	0.771107	0.700333	0.625307	0.540757	0.455411	0.375837	0.297473	0.233165	0.171338	0.128948	0.0898627	0.0687705	0.0497865	0.039761	0.032123	0.0280593
0.0123822	0.0126257	0.0130197	0.013693	0.0149274	0.016687	0.0197599	0.0233103	0.0276844	0.0320728	0.0359312	0.040747	0.0470217	0.0529	0.0648572	0.0788486	0.105719	0.136092	0.186072	0.238728	0.310395	0.384394	0.467805	0.550245	0.626735	0.702284	0.763208	0.819788	0.857247	0.885044	0.892736	0.885046	0.864147	0.821301	0.771386	0.700433	0.625503	0.54069	0.455512	0.376302	0.298414	0.234072	0.172534	0.129834	0.0904381	0.0690307	0.0496099	0.0398015	0.0320322	0.028076
0.0127379	0.0131271	0.0135115	0.0141753	0.0153762	0.0169354	0.0199055	0.0233365	0.0276963	0.0321206	0.03601	0.0405847	0.0465704	0.0528761	0.0643725	0.0778076	0.103658	0.133513	0.182858	0.235352	0.306656	0.380323	0.463326	0.544964	0.621644	0.697258	0.758689	0.816022	0.852519	0.880949	0.888935	0.88263	0.861936	0.819928	0.770218	0.699679	0.625345	0.540917	0.456531	0.377081	0.298994	0.234235	0.172106	0.130049	0.0905742	0.0693363	0.0495454	0.0401477	0.0322567	0.0283123
0.0127809	0.0131199	0.013416	0.0140989	0.0153142	0.0168279	0.0198912	0.0235228	0.0278229	0.0321421	0.0362822	0.0410694	0.0470217	0.053485	0.0646709	0.0773253	0.102854	0.131746	0.180623	0.23321	0.304022	0.37693	0.460234	0.541767	0.619039	0.693578	0.755102	0.812563	0.848377	0.87721	0.885979	0.879757	0.860301	0.818708	0.768748	0.69923	0.625522	0.540687	0.456498	0.376508	0.299314	0.234301	0.171918	0.130295	0.0907604	0.06947	0.0499728	0.0403435	0.0324549	0.0286156
0.0121721	0.0125947	0.0129767	0.0138315	0.0151948	0.0166178	0.0197504	0.0234798	0.0278659	0.0322447	0.0364255	0.0413583	0.047461	0.0538718	0.0649288	0.0770961	0.101894	0.129695	0.177708	0.228893	0.299522	0.371372	0.453874	0.53506	0.612227	0.687172	0.748668	0.806059	0.841992	0.871248	0.880517	0.874989	0.857006	0.816123	0.767594	0.698587	0.625794	0.541819	0.458307	0.378482	0.300894	0.235803	0.173334	0.131646	0.0919399	0.0707092	0.0512478	0.0412269	0.0334171	0.0295109
0.0120885	0.0124371	0.0129003	0.0138147	0.0151661	0.0167109	0.0201419	0.0241077	0.0287708	0.0335245	0.038061	0.0432516	0.0494332	0.0557341	0.066433	0.0786265	0.102765	0.130283	0.178181	0.228122	0.298402	0.369653	0.451615	0.532682	0.609403	0.683581	0.745022	0.801692	0.838399	0.867743	0.877126	0.872664	0.855012	0.814361	0.76679	0.698475	0.625851	0.542239	0.458501	0.378821	0.301845	0.236679	0.174845	0.132465	0.0929331	0.0715664	0.0517611	0.0416472	0.0336534	0.0299956
0.0118784	0.0121912	0.0126806	0.0136166	0.0149871	0.0165271	0.0200894	0.0240672	0.0289928	0.0338755	0.0385075	0.0439966	0.0502784	0.0563955	0.0669893	0.0793261	0.103128	0.130466	0.177593	0.227339	0.297418	0.366957	0.44848	0.529186	0.604389	0.679007	0.740106	0.796623	0.833516	0.862812	0.872396	0.868175	0.85086	0.810841	0.763581	0.695417	0.62471	0.541614	0.458014	0.379817	0.30231	0.237124	0.175401	0.13304	0.0936733	0.0721084	0.0523055	0.042022	0.034205	0.030454
0.0122556	0.0124538	0.0127976	0.013607	0.0148844	0.0165653	0.0201801	0.0240433	0.0290573	0.0340928	0.0387271	0.0441757	0.0503405	0.0565626	0.0668198	0.0789011	0.102414	0.129605	0.17617	0.226071	0.295467	0.36509	0.446558	0.527049	0.602388	0.677381	0.738487	0.794481	0.831578	0.860745	0.870594	0.866998	0.850299	0.811211	0.764125	0.696661	0.626207	0.543402	0.459678	0.381178	0.30332	0.238107	0.176901	0.134279	0.0952229	0.0735075	0.0534372	0.0427335	0.0346085	0.0306021
0.0123034	0.0125039	0.0127642	0.0134996	0.014839	0.0166584	0.0203926	0.0244014	0.0295634	0.0346873	0.0393145	0.0448704	0.0511666	0.0572478	0.0674931	0.0789584	0.102376	0.129375	0.175671	0.22508	0.293646	0.36249	0.443767	0.523184	0.598802	0.673866	0.734894	0.791045	0.828674	0.857245	0.868084	0.864173	0.847844	0.809072	0.763036	0.695839	0.626491	0.543636	0.461001	0.38214	0.304173	0.238991	0.177603	0.134533	0.0960848	0.0739588	0.0541845	0.0433543	0.0352842	0.0306044
0.0121864	0.0126042	0.0130483	0.0138291	0.0150802	0.0167873	0.0205454	0.024282	0.029382	0.0346849	0.0393312	0.0450042	0.0514579	0.0573648	0.0674549	0.0784523	0.101385	0.127592	0.173257	0.221621	0.289971	0.359066	0.439386	0.518413	0.593988	0.668823	0.729538	0.785246	0.82318	0.851944	0.863452	0.859919	0.844211	0.806185	0.761401	0.694428	0.624724	0.543077	0.460912	0.381904	0.30418	0.239306	0.178262	0.135149	0.0967414	0.0742596	0.0545928	0.0438676	0.0356853	0.0308934
0.0118068	0.0121434	0.0125947	0.0133587	0.0145239	0.0162406	0.0200488	0.024029	0.0293462	0.0351409	0.0400451	0.0455843	0.0521264	0.0579355	0.067856	0.0788295	0.101674	0.126811	0.172102	0.219197	0.287268	0.355595	0.435265	0.514073	0.58874	0.663	0.723529	0.779614	0.817453	0.846825	0.858546	0.855122	0.840381	0.803053	0.759546	0.693122	0.623955	0.542865	0.460731	0.382322	0.305092	0.24066	0.179217	0.136266	0.0975938	0.0751191	0.0555407	0.0449421	0.0364469	0.0316311
0.0118664	0.0121243	0.0124586	0.0132369	0.0144713	0.0159684	0.0198673	0.0240958	0.029659	0.035671	0.0408903	0.0466086	0.0532319	0.0591961	0.0689901	0.0800018	0.102484	0.12737	0.171801	0.218281	0.285886	0.353747	0.433142	0.511036	0.585068	0.658375	0.718295	0.774108	0.81171	0.842074	0.853389	0.850669	0.836324	0.79992	0.756793	0.691305	0.622284	0.541365	0.459929	0.381992	0.305512	0.241598	0.180384	0.137465	0.097823	0.0756898	0.0559705	0.0453336	0.0367645	0.0322901
0.0123535	0.0125016	0.012769	0.0136428	0.0150253	0.0166345	0.0204571	0.0244898	0.030029	0.0362344	0.0416615	0.0474324	0.0540055	0.0599148	0.0693483	0.0805223	0.102302	0.126973	0.170385	0.21691	0.283513	0.350915	0.430876	0.50854	0.581602	0.654479	0.713899	0.770097	0.807171	0.837955	0.848792	0.847245	0.833125	0.797802	0.754451	0.690006	0.621654	0.540322	0.459083	0.381959	0.305768	0.242317	0.180867	0.138517	0.0986252	0.076886	0.0567369	0.0461144	0.0373327	0.0327796
0.0124968	0.0125923	0.012886	0.0138959	0.0154908	0.0170237	0.0210468	0.0253254	0.0307835	0.0367454	0.0424876	0.0487599	0.0554309	0.0615169	0.0707761	0.0816302	0.102689	0.127117	0.169795	0.215867	0.281261	0.347725	0.426423	0.504023	0.577323	0.64941	0.708842	0.764521	0.801926	0.832712	0.843941	0.843239	0.829448	0.794799	0.751877	0.688626	0.620942	0.540776	0.459912	0.382813	0.307066	0.243059	0.181853	0.138794	0.0989237	0.0772107	0.0569637	0.04626	0.0374306	0.0327461
0.012492	0.0125708	0.0128382	0.0137622	0.0152855	0.0169163	0.0206982	0.0247118	0.0301484	0.0363801	0.0424375	0.0489389	0.0559012	0.0624218	0.0718362	0.0823011	0.102866	0.126644	0.168458	0.213582	0.278217	0.344024	0.421419	0.49861	0.571473	0.64361	0.703396	0.759584	0.796346	0.827168	0.838857	0.838798	0.825601	0.792027	0.750248	0.687848	0.62116	0.542676	0.462569	0.385609	0.309461	0.245003	0.183039	0.140213	0.100196	0.0785096	0.0579474	0.047153	0.0381374	0.0333621
0.0124419	0.0124992	0.0126949	0.0134638	0.0149799	0.0167682	0.020543	0.0247357	0.0302272	0.0362846	0.0423945	0.0491347	0.0562665	0.0629519	0.0723495	0.0826974	0.103584	0.126665	0.168281	0.212257	0.276674	0.342226	0.418852	0.495877	0.568689	0.641187	0.701629	0.757652	0.794484	0.824871	0.836895	0.836434	0.824159	0.790995	0.750334	0.688774	0.622088	0.544367	0.464446	0.387703	0.311116	0.245752	0.183789	0.140745	0.10123	0.07919	0.0586637	0.0476807	0.0385791	0.0338922
0.0125493	0.0128024	0.0132417	0.0140296	0.0154741	0.0172075	0.0207651	0.0250031	0.0306856	0.036786	0.0428792	0.0495979	0.0565626	0.0631811	0.0727506	0.0828932	0.103183	0.125837	0.167291	0.210423	0.274404	0.339471	0.415806	0.492672	0.565325	0.637429	0.69747	0.753856	0.790184	0.820239	0.832724	0.832979	0.821459	0.788011	0.748818	0.687686	0.621792	0.544152	0.464365	0.387849	0.311622	0.246555	0.184367	0.141987	0.102761	0.0802907	0.0595304	0.0480675	0.0394506	0.0343076
0.0128955	0.0131367	0.0136237	0.0144093	0.0157893	0.0176015	0.0211686	0.0254711	0.0313112	0.0374927	0.0435143	0.0501901	0.0571834	0.0637565	0.0731804	0.0833278	0.103761	0.126567	0.167909	0.210793	0.274015	0.338406	0.414753	0.491226	0.563496	0.635108	0.695417	0.751253	0.786676	0.816741	0.829078	0.829087	0.817386	0.784212	0.745335	0.684969	0.619584	0.54179	0.462075	0.385946	0.310435	0.245215	0.1836	0.142204	0.103104	0.0806751	0.0600008	0.0485784	0.0398254	0.0345798
0.0127737	0.0131295	0.0136667	0.0143925	0.0155696	0.0171479	0.0208439	0.0251726	0.0311202	0.0373041	0.0433997	0.0504002	0.057532	0.0640215	0.0732329	0.0829577	0.10319	0.125374	0.166274	0.209418	0.272795	0.336432	0.411854	0.487298	0.559129	0.629891	0.689111	0.744284	0.779532	0.810302	0.822968	0.822934	0.811636	0.779074	0.739986	0.679716	0.615002	0.538331	0.459692	0.384062	0.309347	0.244704	0.183522	0.142591	0.103071	0.0806847	0.0602204	0.0490058	0.040174	0.0350526
0.0125445	0.0128239	0.0133181	0.0141872	0.015498	0.0171431	0.0209609	0.0254018	0.0313518	0.0376909	0.0438748	0.0508084	0.0581074	0.064659	0.0739158	0.0833301	0.103245	0.125056	0.165249	0.207381	0.269738	0.33275	0.407793	0.482298	0.55428	0.624829	0.683858	0.739222	0.774807	0.805985	0.819007	0.819184	0.808093	0.776557	0.738411	0.679413	0.615339	0.539116	0.461354	0.385593	0.31123	0.246949	0.185496	0.144279	0.104353	0.0819811	0.0616888	0.05067	0.0414156	0.0363132
0.0120431	0.0123273	0.0129265	0.0138147	0.0150515	0.0166178	0.0205956	0.0252156	0.031538	0.0380084	0.0443332	0.0516537	0.0591126	0.0657692	0.0748374	0.0841801	0.103642	0.124321	0.163767	0.205629	0.268098	0.329806	0.40477	0.47907	0.550637	0.621131	0.679391	0.735008	0.771398	0.802542	0.81592	0.816581	0.806264	0.775848	0.737952	0.679097	0.616489	0.540277	0.462357	0.38686	0.312283	0.24836	0.186535	0.144498	0.104929	0.0824061	0.0621019	0.0513385	0.0417212	0.0367549
0.0121267	0.0125207	0.0131581	0.014075	0.0154144	0.0170858	0.0213095	0.0258388	0.032123	0.0388489	0.0453862	0.052752	0.0602921	0.0672018	0.0761387	0.0854718	0.103962	0.124736	0.163241	0.204697	0.26694	0.32824	0.403228	0.476993	0.547831	0.617874	0.675795	0.731195	0.767623	0.79817	0.811744	0.813203	0.803313	0.773628	0.736362	0.677629	0.615608	0.539517	0.462144	0.387345	0.313152	0.249673	0.188103	0.145692	0.106827	0.084173	0.0640788	0.0527758	0.0432946	0.0379989
0.0123201	0.0126496	0.0131844	0.0140034	0.0152712	0.0169401	0.021245	0.0257886	0.0324668	0.0396272	0.0464248	0.0539625	0.0615742	0.0687657	0.0773659	0.0868543	0.105346	0.126111	0.164	0.204554	0.266494	0.326946	0.401812	0.475322	0.545035	0.614749	0.67188	0.727002	0.763204	0.793815	0.807315	0.808986	0.79961	0.770285	0.734237	0.675647	0.614715	0.538701	0.461235	0.387085	0.313033	0.250365	0.189075	0.146566	0.107997	0.0852928	0.0649837	0.0532128	0.0439942	0.038326
0.0121983	0.0124777	0.0128501	0.0135258	0.0147316	0.0164316	0.0208678	0.0253565	0.0319535	0.0391903	0.0461048	0.0536688	0.0612758	0.0686487	0.077225	0.0865463	0.104974	0.125655	0.163153	0.203208	0.264615	0.324183	0.398591	0.471482	0.541518	0.610869	0.667837	0.723321	0.759476	0.790761	0.804727	0.806711	0.79791	0.769084	0.733838	0.675745	0.615742	0.540358	0.463792	0.389377	0.315717	0.253374	0.19185	0.149374	0.110282	0.0872984	0.066784	0.0546262	0.0453336	0.0393073
0.0118211	0.0119858	0.0122986	0.0130292	0.0143448	0.0161092	0.0203807	0.0251416	0.0318508	0.0391903	0.0463197	0.0540484	0.0618941	0.0693101	0.0775855	0.0867779	0.105108	0.125887	0.162195	0.201844	0.261993	0.321371	0.395709	0.467755	0.538121	0.607381	0.664373	0.719436	0.755599	0.787698	0.801955	0.804521	0.79556	0.768215	0.733514	0.676459	0.617015	0.541365	0.465439	0.390425	0.316612	0.253959	0.19254	0.150174	0.110649	0.0873819	0.0664999	0.054557	0.0450089	0.0388011
0.0117017	0.0117853	0.0120025	0.012652	0.0138959	0.0156246	0.01981	0.0245733	0.0312515	0.0385313	0.0457467	0.0536402	0.0614859	0.0688779	0.0774232	0.0862908	0.103919	0.12434	0.159593	0.199311	0.258361	0.317173	0.390547	0.462352	0.532796	0.601715	0.659006	0.714651	0.751039	0.783797	0.798593	0.802021	0.793837	0.767547	0.733069	0.677192	0.618333	0.543727	0.468144	0.393231	0.31964	0.256404	0.194328	0.151795	0.111349	0.0879836	0.0670299	0.0547767	0.0453289	0.0389229
0.0119978	0.0120837	0.0123058	0.0130674	0.0144713	0.0161188	0.0202326	0.0250819	0.0318245	0.0392309	0.0467376	0.0548507	0.0627585	0.0701147	0.0783973	0.087561	0.104893	0.125137	0.159574	0.198652	0.256972	0.315366	0.387975	0.459905	0.529497	0.597768	0.655248	0.710877	0.747498	0.779516	0.793882	0.798041	0.78995	0.764755	0.730636	0.675884	0.617172	0.54328	0.467407	0.393147	0.319905	0.256299	0.194061	0.150971	0.111346	0.0880696	0.0667123	0.0545737	0.044794	0.0386173
0.0118402	0.0119166	0.012141	0.0129051	0.01434	0.0160328	0.0201085	0.0250771	0.0318006	0.0393527	0.0470862	0.0552446	0.0632813	0.0708143	0.0791614	0.088072	0.105299	0.12466	0.158819	0.196472	0.253601	0.312415	0.384291	0.456104	0.5255	0.592821	0.650623	0.705815	0.742553	0.774767	0.789718	0.794001	0.786855	0.762031	0.729235	0.675829	0.616458	0.543318	0.46781	0.393911	0.321707	0.257975	0.196071	0.152502	0.112598	0.0891726	0.0677629	0.0554595	0.0455414	0.0394721
0.0117709	0.0119405	0.0121171	0.0127737	0.0142015	0.0159994	0.0203759	0.0254448	0.0319964	0.039589	0.0474419	0.0556481	0.0640239	0.0717025	0.0801379	0.0892562	0.106239	0.125261	0.15928	0.196341	0.252982	0.311722	0.38352	0.45496	0.524213	0.591207	0.649224	0.703943	0.740251	0.772436	0.78728	0.79218	0.785688	0.761069	0.728972	0.67629	0.61668	0.543681	0.468892	0.395222	0.32329	0.259369	0.197819	0.154534	0.11457	0.0910636	0.0692337	0.056682	0.0468235	0.04063
0.0119691	0.0120431	0.0122795	0.0130531	0.0144713	0.016126	0.0206911	0.025865	0.0324429	0.0398588	0.0476616	0.0558917	0.0641648	0.0723662	0.0806942	0.0897839	0.106872	0.125495	0.159378	0.195832	0.251917	0.309583	0.380053	0.450438	0.520512	0.588468	0.646597	0.701066	0.736808	0.769445	0.784205	0.789197	0.782813	0.758545	0.727158	0.675389	0.616912	0.545226	0.471301	0.397008	0.324303	0.260298	0.199115	0.156162	0.11599	0.0925893	0.0704991	0.0581217	0.047929	0.04164
0.0119429	0.0119834	0.0122318	0.012948	0.0143066	0.0160352	0.0205263	0.02544	0.0322853	0.0397013	0.0473464	0.0560493	0.0646327	0.072753	0.0810022	0.0901229	0.106796	0.125517	0.159182	0.195352	0.251189	0.308208	0.378757	0.448184	0.51832	0.586716	0.644298	0.698079	0.733265	0.765519	0.780086	0.7858	0.779482	0.756062	0.725066	0.673599	0.616086	0.544658	0.471485	0.397237	0.324381	0.260479	0.19959	0.157224	0.117557	0.0941866	0.0717502	0.0591794	0.0483349	0.0418668
0.0123822	0.0123869	0.0125541	0.0130817	0.0142182	0.0158371	0.0200966	0.0249315	0.0319224	0.0393479	0.0470432	0.0559132	0.0644202	0.0726241	0.0807682	0.0899343	0.106452	0.125099	0.158452	0.194211	0.250086	0.306176	0.375966	0.444524	0.513968	0.581895	0.63927	0.692838	0.728433	0.761262	0.775927	0.78176	0.775328	0.752729	0.722578	0.670968	0.614885	0.544536	0.47227	0.3986	0.32596	0.261864	0.20104	0.158332	0.11829	0.0946833	0.0723614	0.0599912	0.0486906	0.041991
0.0122031	0.0122843	0.0125016	0.0131677	0.0145191	0.0163074	0.0205263	0.0250676	0.0322447	0.0400403	0.0477618	0.056725	0.0654947	0.0736388	0.0817806	0.0906219	0.10638	0.124629	0.157131	0.192365	0.247278	0.302867	0.372501	0.441193	0.509121	0.576941	0.63438	0.688519	0.724307	0.756757	0.772274	0.77858	0.772804	0.751189	0.721425	0.670698	0.615159	0.545119	0.472576	0.399976	0.327282	0.263058	0.201503	0.158507	0.118707	0.0945973	0.0725548	0.0600199	0.048619	0.0419074
0.0115943	0.0116444	0.0118163	0.0125278	0.0139293	0.015806	0.0202088	0.0249888	0.0322137	0.040377	0.0483158	0.0572502	0.0664569	0.0746655	0.0827428	0.0915626	0.107049	0.124622	0.156819	0.191179	0.245404	0.300099	0.36898	0.437741	0.504978	0.572268	0.629082	0.683058	0.719183	0.751979	0.767723	0.773972	0.769048	0.747455	0.718722	0.668644	0.613954	0.544665	0.472132	0.399871	0.32748	0.263913	0.202066	0.15853	0.118414	0.0942057	0.0725071	0.0598145	0.0487026	0.0418859
0.0120407	0.0120789	0.0123631	0.0132513	0.0146838	0.0163122	0.0207054	0.0254472	0.0328703	0.0410097	0.0488673	0.0579928	0.0672591	0.0754057	0.0833898	0.0921333	0.107285	0.124378	0.155587	0.190057	0.243202	0.297065	0.365637	0.43388	0.500762	0.568035	0.624798	0.679267	0.71499	0.747777	0.764197	0.771169	0.767069	0.746459	0.717395	0.668881	0.614892	0.54589	0.473686	0.401871	0.329665	0.266069	0.203723	0.160591	0.120491	0.0956598	0.0735791	0.0605022	0.0492613	0.0425951
0.0120813	0.012024	0.0122604	0.0130316	0.0143329	0.0160615	0.0205598	0.0253302	0.0328464	0.0411219	0.0491777	0.0584942	0.0679444	0.0766401	0.0849681	0.093881	0.108756	0.125908	0.156756	0.190651	0.243398	0.296556	0.364572	0.43243	0.498749	0.565571	0.621291	0.675834	0.710931	0.74352	0.759784	0.766897	0.763189	0.742694	0.71462	0.666433	0.613161	0.544668	0.472731	0.401451	0.329508	0.266747	0.204282	0.161329	0.121119	0.0963761	0.0745031	0.0610704	0.0502068	0.0431585
0.0123273	0.0124848	0.0128549	0.0135067	0.0147077	0.016422	0.0209394	0.0254472	0.032844	0.041055	0.0494785	0.0588022	0.0682977	0.0772561	0.0856963	0.09454	0.109071	0.126159	0.157349	0.190916	0.243427	0.295783	0.363598	0.43111	0.497536	0.563257	0.618992	0.673417	0.708138	0.741206	0.757786	0.765613	0.762487	0.741832	0.714618	0.666801	0.614491	0.546308	0.475016	0.403705	0.33258	0.269958	0.207565	0.164889	0.124247	0.0991505	0.0767881	0.0627322	0.0517921	0.044338
0.0126353	0.0127809	0.0130483	0.0135426	0.0146886	0.0165008	0.0210206	0.0254018	0.0327485	0.0408234	0.0495287	0.0588117	0.068515	0.0779341	0.086551	0.0952754	0.109503	0.12604	0.156632	0.189025	0.24075	0.292435	0.359852	0.427505	0.493436	0.559392	0.615042	0.669497	0.704323	0.737307	0.754162	0.762568	0.759937	0.740001	0.714331	0.667214	0.615747	0.547967	0.476632	0.405973	0.334326	0.271945	0.209613	0.166536	0.125732	0.10043	0.0777479	0.0637875	0.0528188	0.0450018
0.0121315	0.0122795	0.0124323	0.0128836	0.0140368	0.0156293	0.0201324	0.0246975	0.0322543	0.0403053	0.0492469	0.0587616	0.0683598	0.0782517	0.0866824	0.0951536	0.109343	0.125321	0.155021	0.186874	0.238031	0.288952	0.35628	0.422508	0.488847	0.553934	0.60972	0.663306	0.698468	0.732169	0.749582	0.75818	0.756423	0.737532	0.712486	0.66639	0.615587	0.547953	0.477955	0.407172	0.33642	0.273735	0.212321	0.168558	0.127236	0.101555	0.0787459	0.0645014	0.0533489	0.0455008
0.0119214	0.0121601	0.0123153	0.0126591	0.0136595	0.01503	0.0194185	0.0243728	0.0316669	0.039632	0.0487217	0.0585658	0.0682356	0.0780846	0.0863887	0.0949363	0.108899	0.124328	0.153084	0.184474	0.234698	0.28527	0.352128	0.417649	0.483736	0.548566	0.603802	0.657759	0.693595	0.727518	0.74448	0.753916	0.752502	0.735104	0.710872	0.66619	0.616007	0.548891	0.48004	0.409703	0.339235	0.276865	0.214959	0.170473	0.12912	0.103754	0.0802549	0.0661775	0.0545666	0.0465633
0.0115489	0.0119357	0.0121434	0.0125827	0.0137742	0.015264	0.0196071	0.0246832	0.0318914	0.0399185	0.0489891	0.059115	0.0692193	0.0792282	0.0877234	0.0960991	0.110126	0.125016	0.153156	0.183808	0.233759	0.283878	0.350373	0.414979	0.481221	0.545642	0.600772	0.654433	0.690608	0.724789	0.741522	0.750797	0.750031	0.733337	0.709535	0.665381	0.615907	0.549302	0.481549	0.411138	0.341092	0.278377	0.216163	0.170987	0.129022	0.104129	0.0806298	0.0663303	0.0544806	0.0465991
0.0117853	0.0122437	0.0126472	0.0132465	0.0144642	0.0159851	0.0198769	0.0248288	0.0319964	0.0401095	0.0491132	0.0591317	0.0694271	0.0794264	0.0882104	0.0969324	0.110687	0.12555	0.152898	0.183531	0.232664	0.282677	0.348339	0.412575	0.478865	0.543968	0.599279	0.653192	0.689858	0.723471	0.739805	0.749121	0.748613	0.7328	0.70916	0.665997	0.617155	0.551613	0.48428	0.413731	0.343074	0.280313	0.217655	0.171963	0.130416	0.105633	0.0823703	0.0677892	0.0558224	0.0477571
0.0114415	0.0117304	0.0121219	0.0127833	0.0139986	0.0156341	0.0197145	0.0245805	0.0320824	0.040365	0.0493496	0.0596116	0.0699619	0.0798323	0.0888264	0.0974195	0.111177	0.126059	0.152767	0.182977	0.231551	0.280819	0.345046	0.408955	0.475157	0.539845	0.594772	0.647822	0.684271	0.717614	0.734488	0.744332	0.743415	0.728691	0.705364	0.662697	0.61435	0.550226	0.48305	0.412372	0.342169	0.279456	0.217641	0.172374	0.130779	0.105673	0.0820671	0.0679778	0.0554452	0.0473082
0.0114319	0.0117041	0.0121649	0.0128024	0.0140105	0.0157033	0.0198626	0.0246139	0.0321445	0.0404343	0.0496027	0.059953	0.0703893	0.0804364	0.0894114	0.0979686	0.111688	0.126372	0.152602	0.182631	0.23071	0.279117	0.34268	0.405756	0.471974	0.535891	0.590588	0.643383	0.678978	0.712273	0.729822	0.739791	0.739251	0.72492	0.702069	0.659796	0.612581	0.549421	0.483136	0.412456	0.342852	0.280316	0.218746	0.17431	0.132995	0.107316	0.0837814	0.0695202	0.0570664	0.0486357
0.0114056	0.0116325	0.0120766	0.0126758	0.0137503	0.0153333	0.0193827	0.0240313	0.0317147	0.040334	0.049586	0.0600605	0.0704681	0.0808518	0.0900513	0.0988019	0.112306	0.126957	0.152831	0.182466	0.229894	0.278174	0.341116	0.403302	0.468749	0.532455	0.587308	0.640067	0.675029	0.708754	0.726819	0.737594	0.736854	0.723603	0.701121	0.659899	0.613051	0.550639	0.485326	0.41518	0.345698	0.282866	0.221325	0.177085	0.135125	0.108923	0.084789	0.0707713	0.0576275	0.0493162
0.0110165	0.0112934	0.0117495	0.0123082	0.0133945	0.0150372	0.0191105	0.0239693	0.0315356	0.0403507	0.04982	0.0604401	0.0714374	0.0817519	0.0909395	0.099936	0.113178	0.12762	0.15324	0.182163	0.229039	0.277073	0.339364	0.401076	0.4659	0.529368	0.584538	0.636569	0.671335	0.705361	0.72339	0.734273	0.734218	0.720816	0.699528	0.658965	0.612765	0.551026	0.486204	0.41672	0.347486	0.284437	0.223175	0.179298	0.136932	0.110494	0.0863935	0.0718147	0.0591388	0.0504575
0.0109496	0.0111908	0.0115226	0.0121028	0.013182	0.0149059	0.019132	0.0237854	0.0314544	0.0404295	0.0500158	0.0608269	0.0722659	0.0824205	0.0917226	0.100999	0.114001	0.128492	0.153753	0.181772	0.22832	0.275781	0.338354	0.40005	0.464563	0.528131	0.583239	0.634767	0.669864	0.703678	0.721437	0.732632	0.732778	0.720007	0.699936	0.659679	0.613915	0.551912	0.486918	0.417658	0.348155	0.285053	0.223896	0.179551	0.137073	0.110382	0.0860974	0.0713324	0.0584942	0.0495358
0.0113436	0.0115298	0.0117423	0.0122556	0.0133874	0.0149727	0.0192609	0.0238642	0.0312897	0.0401692	0.0498868	0.0609868	0.0726933	0.0828908	0.0922455	0.10187	0.114715	0.128798	0.154128	0.181643	0.22812	0.275099	0.337169	0.398923	0.462586	0.525313	0.580618	0.632424	0.668504	0.702193	0.71947	0.730746	0.731685	0.7184	0.699318	0.658764	0.613522	0.552291	0.48736	0.418859	0.350098	0.286736	0.225085	0.179799	0.137412	0.110838	0.0866728	0.0715425	0.0591221	0.0496433
0.0118521	0.0120766	0.012344	0.0128239	0.0138004	0.0152091	0.0195211	0.0241507	0.0318245	0.0403411	0.0503739	0.0613999	0.0732425	0.0838124	0.0932698	0.102629	0.115544	0.129664	0.154629	0.181652	0.227289	0.273723	0.335689	0.3969	0.460015	0.522023	0.577048	0.629624	0.665321	0.699301	0.71696	0.728294	0.729603	0.716815	0.69833	0.659337	0.614589	0.553401	0.488695	0.420894	0.352496	0.289377	0.226711	0.181311	0.138539	0.111759	0.0874154	0.0718911	0.0593991	0.0499346
0.0119763	0.012067	0.0122365	0.0126281	0.0135784	0.0150873	0.0192203	0.0240027	0.0315905	0.0400355	0.0500659	0.061228	0.0727196	0.0839987	0.093542	0.103066	0.116043	0.12987	0.154906	0.182213	0.227427	0.273492	0.33455	0.395286	0.458059	0.519672	0.574775	0.626995	0.661897	0.695772	0.713606	0.726031	0.727528	0.715179	0.69609	0.65775	0.61376	0.553392	0.489144	0.421717	0.35358	0.290126	0.228137	0.182901	0.140136	0.113259	0.0878547	0.0724928	0.0595209	0.0503405
0.0117829	0.0119643	0.0122723	0.0127188	0.0135975	0.0150778	0.0193397	0.0242797	0.0320752	0.0406491	0.0508347	0.0617939	0.0737439	0.0852426	0.0949578	0.104291	0.117081	0.130648	0.1553	0.181936	0.226948	0.272417	0.332834	0.392693	0.455227	0.51657	0.571712	0.623091	0.658005	0.691568	0.709881	0.722681	0.724314	0.712877	0.694125	0.656463	0.61266	0.553187	0.489908	0.422792	0.354726	0.291241	0.229672	0.184279	0.141609	0.114109	0.08838	0.0730682	0.0595065	0.0506485
0.0115561	0.0117423	0.0119572	0.0125039	0.013564	0.0150969	0.0193803	0.0241842	0.0319773	0.0406109	0.0509183	0.0620326	0.0739492	0.0855339	0.095433	0.104964	0.117447	0.13103	0.155532	0.181917	0.226561	0.271049	0.33121	0.390174	0.452651	0.513671	0.568713	0.619717	0.653803	0.687098	0.705192	0.718433	0.720286	0.708895	0.690704	0.65317	0.610334	0.551654	0.489401	0.422543	0.354773	0.291339	0.230443	0.186148	0.143608	0.116222	0.0904548	0.0749663	0.06145	0.0521909
0.0118521	0.0120049	0.0122413	0.0128382	0.0138792	0.0153953	0.0200249	0.0247429	0.032536	0.0413702	0.0515558	0.0630092	0.0750212	0.0867635	0.0967342	0.106075	0.118113	0.131359	0.155517	0.181256	0.225307	0.26881	0.328304	0.38709	0.449086	0.51047	0.564938	0.61664	0.650561	0.684018	0.702284	0.715535	0.717746	0.706526	0.68903	0.652177	0.609954	0.552344	0.490531	0.424052	0.356079	0.292898	0.231147	0.186695	0.143866	0.116463	0.0911663	0.0755632	0.0620637	0.0526899
0.0120049	0.0119834	0.012098	0.0127976	0.0139914	0.0155362	0.01997	0.0247261	0.0324023	0.0416424	0.051859	0.0633649	0.0755107	0.0872076	0.096973	0.106328	0.118402	0.131698	0.155076	0.180427	0.223839	0.267363	0.326731	0.384927	0.446677	0.507499	0.561865	0.613799	0.647555	0.680762	0.699285	0.712187	0.71467	0.70428	0.687607	0.651236	0.609549	0.551864	0.49082	0.424372	0.357144	0.294195	0.232191	0.187965	0.145504	0.117817	0.0928639	0.0769552	0.063353	0.0535208
0.0124562	0.0124347	0.0125063	0.0131701	0.0144236	0.0160448	0.0203186	0.0249649	0.0325599	0.0418095	0.0519855	0.0638735	0.0761052	0.0880767	0.0979161	0.107075	0.119245	0.132663	0.155804	0.180571	0.223359	0.267102	0.326609	0.384609	0.446386	0.507306	0.561383	0.612495	0.646626	0.679362	0.698115	0.711108	0.713737	0.704167	0.687788	0.652206	0.610621	0.552566	0.491942	0.425444	0.3582	0.29515	0.233673	0.188571	0.146509	0.118688	0.0934918	0.0773611	0.0631548	0.0534468
0.0125589	0.0125756	0.0126663	0.0132369	0.014309	0.0158944	0.020013	0.0247047	0.0320394	0.0412675	0.0517396	0.0632909	0.0758736	0.0880576	0.0980044	0.107693	0.119932	0.133169	0.156203	0.180315	0.222886	0.26604	0.324806	0.382355	0.443686	0.503825	0.557761	0.608011	0.642204	0.674914	0.692826	0.706085	0.709294	0.699877	0.684534	0.64925	0.60888	0.551386	0.491452	0.425337	0.358398	0.295568	0.234433	0.18913	0.147096	0.119574	0.0940123	0.0775115	0.0633363	0.0533131
0.0124442	0.0125565	0.0125994	0.0129767	0.0139365	0.0155362	0.0197098	0.0243608	0.0318126	0.0410025	0.0517874	0.0632646	0.0756898	0.0877544	0.0980474	0.108326	0.120813	0.133785	0.156864	0.180843	0.222917	0.265438	0.322743	0.379495	0.440238	0.499589	0.553196	0.602987	0.637278	0.66986	0.687117	0.700268	0.703585	0.694505	0.679599	0.645322	0.605377	0.549436	0.490113	0.424604	0.358228	0.295828	0.235178	0.18982	0.147715	0.120231	0.0943418	0.0778792	0.0635368	0.0534802
0.011962	0.0119715	0.0121386	0.012492	0.0132465	0.0148868	0.0192012	0.0238881	0.0315332	0.0406659	0.0515176	0.0628611	0.0752791	0.0870142	0.0974839	0.108479	0.120682	0.133494	0.156241	0.180141	0.221139	0.262695	0.319482	0.37603	0.436005	0.494604	0.547132	0.597458	0.631885	0.664287	0.680508	0.6947	0.698265	0.689746	0.675344	0.642159	0.603245	0.548044	0.488649	0.423902	0.358264	0.297225	0.23619	0.191083	0.149076	0.122222	0.0957792	0.0792521	0.0647569	0.054471
0.0119643	0.0119333	0.0120885	0.0124586	0.0132608	0.0147817	0.0189792	0.0238785	0.0315237	0.0407781	0.0515701	0.0631572	0.0756349	0.0875443	0.0982623	0.109159	0.12152	0.134182	0.156527	0.179935	0.220499	0.261976	0.318439	0.374605	0.434271	0.492756	0.545152	0.595445	0.629483	0.662226	0.679322	0.693607	0.69757	0.689782	0.676184	0.644011	0.605545	0.550839	0.491782	0.427371	0.362032	0.300966	0.240051	0.195204	0.15269	0.125355	0.0986515	0.0818188	0.0669798	0.0564241
0.0115847	0.0114868	0.0116181	0.0120957	0.0130674	0.0146385	0.018855	0.0239191	0.0318484	0.0408449	0.0514627	0.0635034	0.0763894	0.0884969	0.0993176	0.110205	0.122236	0.134938	0.156857	0.179876	0.219835	0.260362	0.316297	0.371873	0.431263	0.490304	0.542702	0.593036	0.627804	0.66023	0.677765	0.692177	0.696539	0.68897	0.675831	0.644436	0.607211	0.553	0.494315	0.430511	0.364715	0.303349	0.242226	0.196539	0.154288	0.126491	0.100113	0.0830269	0.0683694	0.0575917
0.0121291	0.0121935	0.0123702	0.0129074	0.0139437	0.0153357	0.0195259	0.0246545	0.0325098	0.0415588	0.0519855	0.0643892	0.0777479	0.0902256	0.100934	0.112022	0.123573	0.136366	0.157563	0.180332	0.220164	0.259964	0.315313	0.369916	0.429725	0.488248	0.540344	0.589846	0.624251	0.657587	0.675373	0.690057	0.694746	0.687817	0.675277	0.644293	0.608049	0.554509	0.497035	0.433004	0.367803	0.305959	0.245022	0.199263	0.156136	0.127685	0.101381	0.0838268	0.0691883	0.0580238
0.0118354	0.0120264	0.0123559	0.0130173	0.0140965	0.0155219	0.0198411	0.024824	0.033047	0.0421462	0.0526015	0.0649455	0.0785334	0.0912642	0.101997	0.112953	0.12461	0.137111	0.158397	0.180785	0.220632	0.259414	0.314592	0.36813	0.427853	0.486493	0.539233	0.588134	0.622769	0.655801	0.674155	0.688987	0.694187	0.687368	0.675122	0.643825	0.608343	0.555228	0.498536	0.434665	0.36944	0.307054	0.246459	0.200125	0.157196	0.128258	0.101617	0.0838292	0.0689257	0.0577182
0.0125278	0.0127117	0.0129361	0.0134852	0.0145262	0.015806	0.0199652	0.0247261	0.032782	0.041788	0.0520261	0.0642268	0.0779676	0.0910398	0.101934	0.112987	0.124982	0.137543	0.158132	0.179947	0.219147	0.257927	0.312632	0.365408	0.424365	0.48273	0.53448	0.583633	0.617421	0.650288	0.668802	0.684233	0.689338	0.68393	0.672278	0.641865	0.606399	0.553936	0.498353	0.435391	0.370706	0.309442	0.248384	0.202692	0.159848	0.130361	0.102823	0.0851232	0.0695512	0.0583987
0.0124657	0.0125684	0.0128406	0.0133754	0.0142994	0.0156222	0.0195259	0.0241412	0.032228	0.0412556	0.0514268	0.0639165	0.0778339	0.0914504	0.102591	0.113596	0.125701	0.138131	0.15839	0.179718	0.218297	0.256843	0.311137	0.363106	0.420991	0.479242	0.530929	0.579847	0.612851	0.645585	0.664246	0.679964	0.685308	0.680902	0.669676	0.640416	0.605222	0.553643	0.498995	0.437108	0.372668	0.311197	0.250327	0.205046	0.162	0.132634	0.104778	0.0869402	0.0706853	0.0596355
0.0129074	0.0130388	0.0131247	0.0134709	0.0144331	0.0157821	0.0195068	0.0240266	0.0320155	0.0410932	0.0515582	0.064117	0.078223	0.0917322	0.10346	0.114832	0.126782	0.139661	0.159574	0.180621	0.217801	0.25578	0.309576	0.360867	0.417876	0.475682	0.527591	0.575974	0.60956	0.64182	0.660426	0.676383	0.681241	0.677553	0.666603	0.639334	0.604893	0.553979	0.500129	0.439159	0.375023	0.313406	0.252872	0.206975	0.163836	0.134081	0.106263	0.088516	0.0719078	0.0608388
0.0121362	0.0122509	0.0122532	0.0125732	0.0135688	0.0149751	0.0186926	0.0230739	0.0307405	0.0400522	0.0508132	0.0636896	0.0777646	0.0915626	0.103584	0.115451	0.127289	0.140392	0.160192	0.181375	0.21793	0.255551	0.308991	0.360795	0.417577	0.474555	0.525672	0.573228	0.60643	0.638525	0.656353	0.672758	0.677321	0.674076	0.663034	0.636178	0.602615	0.552169	0.498243	0.437187	0.373581	0.312594	0.25293	0.207054	0.163743	0.134425	0.106273	0.0886832	0.0718314	0.0607075
0.0117948	0.0120384	0.0120694	0.0123249	0.0131677	0.0143639	0.018153	0.0229307	0.0304803	0.0400546	0.0511547	0.0638783	0.0777193	0.0914027	0.103947	0.115847	0.128	0.141323	0.160734	0.181686	0.218691	0.255931	0.308485	0.360313	0.416847	0.472891	0.524473	0.571982	0.60596	0.637749	0.656109	0.672386	0.676822	0.674069	0.663826	0.636872	0.603837	0.553805	0.499986	0.438865	0.375875	0.314642	0.255274	0.208723	0.165264	0.13549	0.107202	0.0894926	0.0725883	0.0610656
0.0115823	0.0118545	0.0120216	0.0123655	0.0130985	0.0140989	0.0178737	0.0225439	0.0296757	0.0386913	0.0490989	0.0613617	0.0746297	0.0877043	0.0998906	0.112072	0.124512	0.138295	0.157652	0.179721	0.215931	0.252927	0.304409	0.355946	0.412549	0.469176	0.52067	0.568673	0.603697	0.63746	0.65604	0.672071	0.676724	0.674162	0.663179	0.636954	0.604403	0.555252	0.502096	0.441136	0.377895	0.317013	0.257679	0.210903	0.16592	0.135597	0.107168	0.0886951	0.0716284	0.0598217
0.0116157	0.0120025	0.0122891	0.0126949	0.01349	0.0146098	0.0181936	0.0227086	0.0301604	0.0391903	0.0494785	0.061961	0.0753651	0.0887859	0.101383	0.113622	0.126264	0.139422	0.15854	0.179709	0.215838	0.252579	0.303294	0.35405	0.410331	0.466535	0.518007	0.56649	0.601385	0.634972	0.653612	0.669036	0.674807	0.672668	0.662711	0.636767	0.604597	0.556718	0.504505	0.444149	0.381493	0.320356	0.26041	0.213307	0.168028	0.137656	0.109467	0.0903927	0.0730921	0.0611086
0.0118688	0.0121004	0.0124705	0.0130459	0.013915	0.0151494	0.0190412	0.0235085	0.0310462	0.0399496	0.0503739	0.0628874	0.0764872	0.0899558	0.102326	0.114799	0.127499	0.140547	0.159328	0.180258	0.21538	0.251043	0.301355	0.351063	0.406952	0.461715	0.512678	0.561137	0.595925	0.630104	0.648596	0.664621	0.670834	0.669151	0.659464	0.634449	0.602995	0.555954	0.504682	0.445094	0.383833	0.32334	0.26307	0.215941	0.170153	0.139807	0.110914	0.0914122	0.073868	0.0617915
0.0117327	0.0117996	0.0120646	0.0125636	0.0133181	0.0144188	0.0181602	0.0226418	0.0300887	0.0390399	0.0494809	0.0619538	0.0759238	0.0899486	0.102462	0.115052	0.127644	0.140673	0.159283	0.179479	0.214534	0.249532	0.298968	0.348248	0.403368	0.456863	0.5078	0.556154	0.590541	0.624328	0.642784	0.659889	0.666202	0.665087	0.656057	0.631612	0.600858	0.554736	0.504107	0.445328	0.385466	0.325162	0.264603	0.217271	0.171696	0.141199	0.111497	0.09199	0.0740423	0.0620207
0.012036	0.0119787	0.0121482	0.0125803	0.0132704	0.0144451	0.0185422	0.0227731	0.0304134	0.038985	0.050085	0.0621783	0.0765804	0.0905479	0.102835	0.115635	0.128076	0.141423	0.15977	0.17978	0.214436	0.24872	0.298189	0.346794	0.401917	0.454284	0.504658	0.552155	0.586515	0.620169	0.638644	0.656081	0.662179	0.661069	0.652585	0.628702	0.598446	0.552943	0.502691	0.444182	0.38485	0.325348	0.265071	0.217941	0.172722	0.141987	0.112137	0.0925678	0.0749043	0.0625603
0.0117972	0.0119046	0.0121601	0.0126305	0.0134876	0.0147173	0.0184539	0.0225367	0.0299598	0.0384788	0.0495932	0.0615456	0.0762795	0.0903617	0.102789	0.115993	0.128415	0.141478	0.159677	0.17968	0.213603	0.24751	0.296446	0.344795	0.399584	0.452214	0.502583	0.550235	0.584443	0.617783	0.636483	0.653815	0.660278	0.659409	0.65158	0.628203	0.59911	0.55427	0.504861	0.446782	0.387343	0.328089	0.267656	0.220711	0.175764	0.144219	0.114364	0.0946546	0.0769385	0.0639666
0.0117638	0.0118903	0.0121386	0.0125875	0.0135282	0.0150062	0.0188168	0.0227564	0.0301795	0.0385552	0.0498677	0.061992	0.0771033	0.0910875	0.103606	0.117256	0.12987	0.142913	0.161154	0.180733	0.214362	0.248028	0.296995	0.344958	0.40047	0.453656	0.504262	0.551205	0.585479	0.618994	0.637367	0.654171	0.66051	0.659543	0.652571	0.629442	0.600791	0.556212	0.507287	0.448841	0.388792	0.329207	0.269213	0.222194	0.176932	0.14536	0.115775	0.0962089	0.0785716	0.0650721
0.0117208	0.0119142	0.0123225	0.0129003	0.0139031	0.0153762	0.0189601	0.0231551	0.0303155	0.0389969	0.0499513	0.06246	0.0774614	0.091682	0.10448	0.118173	0.130844	0.144143	0.162274	0.181528	0.214377	0.247789	0.296064	0.34354	0.398536	0.451434	0.502008	0.548956	0.582645	0.616306	0.634549	0.65131	0.657805	0.656888	0.65037	0.6281	0.600373	0.556085	0.507944	0.449686	0.390115	0.330291	0.270548	0.223739	0.17803	0.146463	0.116893	0.0968106	0.0791423	0.0654803
0.0116945	0.011907	0.0122532	0.0127737	0.0137288	0.0151948	0.0192227	0.0236923	0.0312706	0.0401143	0.051711	0.0649646	0.0800854	0.0948671	0.107915	0.121226	0.133962	0.147013	0.164991	0.183467	0.216535	0.249281	0.29744	0.344628	0.399797	0.451336	0.500986	0.547217	0.579324	0.611924	0.629437	0.646208	0.652908	0.652327	0.646418	0.624225	0.597159	0.553277	0.504971	0.446575	0.387787	0.328087	0.269041	0.223218	0.178161	0.14776	0.118244	0.0983769	0.0805987	0.0671111
0.0119285	0.0121673	0.012492	0.0129695	0.0139055	0.01535	0.0189863	0.0236231	0.0311393	0.0401979	0.0517134	0.064893	0.0795768	0.0946307	0.108202	0.121162	0.134117	0.147445	0.165283	0.18361	0.215879	0.248333	0.295668	0.342191	0.39643	0.447907	0.497388	0.543973	0.576287	0.608128	0.626085	0.64265	0.649202	0.648973	0.642698	0.621971	0.595189	0.552134	0.504935	0.44753	0.388907	0.329223	0.269982	0.223586	0.178699	0.148135	0.1186	0.0985894	0.080582	0.0675647
0.0121935	0.0124204	0.0127379	0.013108	0.0138888	0.0152449	0.0185589	0.0229521	0.0306212	0.0398374	0.0512143	0.0643176	0.079424	0.0947167	0.108496	0.121692	0.134377	0.147953	0.165254	0.183677	0.214924	0.247204	0.294221	0.340493	0.394852	0.446673	0.495511	0.541151	0.573419	0.605146	0.622969	0.63969	0.645821	0.646697	0.64038	0.621217	0.595025	0.552726	0.505384	0.447912	0.389406	0.330436	0.271517	0.224878	0.17995	0.149333	0.119865	0.0999909	0.0815299	0.0686368
0.0121577	0.0122747	0.0125493	0.0129242	0.0136046	0.0148199	0.0179382	0.022009	0.0292698	0.0380371	0.0490774	0.0619825	0.0772537	0.0921643	0.106015	0.119784	0.13304	0.146865	0.164134	0.182963	0.213761	0.245442	0.292091	0.337461	0.390592	0.44259	0.492097	0.537583	0.571203	0.603575	0.621861	0.638348	0.644988	0.646497	0.639855	0.621522	0.595844	0.553838	0.507564	0.451455	0.392856	0.333366	0.274557	0.227072	0.181435	0.149703	0.119865	0.0992269	0.0800973	0.0671373
0.0118163	0.0118187	0.012024	0.0124968	0.0133706	0.0146838	0.017931	0.0219971	0.0293677	0.0383427	0.0494356	0.0624934	0.0780941	0.0931743	0.107132	0.121257	0.134788	0.148768	0.165839	0.183954	0.214818	0.245643	0.291693	0.336379	0.389422	0.440627	0.490103	0.535394	0.568527	0.601412	0.620164	0.636942	0.64388	0.645719	0.640225	0.621802	0.596806	0.555734	0.510033	0.454017	0.39642	0.33721	0.278515	0.231372	0.185229	0.152655	0.122339	0.101352	0.0821316	0.0687132
0.0115202	0.0114677	0.0116611	0.0122604	0.0131749	0.0143352	0.0177376	0.0218944	0.029234	0.0381804	0.0492756	0.06262	0.0783305	0.0935372	0.107524	0.121589	0.135435	0.149243	0.166527	0.184157	0.215466	0.245655	0.291074	0.335276	0.387116	0.437975	0.487336	0.532493	0.56518	0.597639	0.616504	0.633401	0.640673	0.642703	0.637906	0.619426	0.595039	0.554567	0.509656	0.455027	0.397941	0.338774	0.280251	0.233573	0.187898	0.155324	0.124767	0.103768	0.084099	0.0704299
0.0121171	0.0120025	0.0120121	0.0125087	0.0134876	0.0147077	0.018208	0.0226656	0.0299908	0.0390208	0.0497269	0.0627919	0.0782923	0.0938022	0.10777	0.121897	0.135817	0.149572	0.16657	0.183751	0.214031	0.243408	0.287502	0.330892	0.382405	0.433058	0.482145	0.52767	0.560177	0.592427	0.611258	0.628284	0.636087	0.638613	0.634205	0.617079	0.593571	0.554411	0.510611	0.456428	0.39988	0.341099	0.282309	0.235648	0.190197	0.157487	0.126842	0.105525	0.0857154	0.0720152
0.0122246	0.01211	0.0121697	0.0126806	0.0136452	0.014648	0.0181841	0.0228447	0.0299144	0.0388202	0.0493425	0.0623526	0.0779938	0.0936996	0.107715	0.122129	0.135509	0.149596	0.166684	0.184111	0.213868	0.24342	0.286843	0.330097	0.381273	0.431669	0.480051	0.525089	0.557644	0.589483	0.608054	0.625386	0.632923	0.635397	0.631531	0.614763	0.591298	0.552886	0.50987	0.45602	0.399625	0.341329	0.28288	0.236047	0.190859	0.158289	0.127864	0.106395	0.0864937	0.0720463
0.0127355	0.0126353	0.0126018	0.0129027	0.0136977	0.0146886	0.0181005	0.0224078	0.0295205	0.0382042	0.0489962	0.0620231	0.0773778	0.0932006	0.107333	0.121919	0.135361	0.149367	0.166071	0.183242	0.212381	0.241455	0.285294	0.328044	0.379425	0.429491	0.477745	0.522909	0.5556	0.587709	0.60628	0.623659	0.631741	0.63443	0.631013	0.614878	0.591997	0.553626	0.510921	0.457147	0.400928	0.342713	0.284348	0.2372	0.191654	0.15896	0.128387	0.106473	0.0868423	0.0723256
0.0126758	0.0126735	0.0127809	0.0132011	0.0141108	0.0151232	0.018652	0.0230118	0.0302296	0.0386364	0.0495048	0.0625269	0.077853	0.0933605	0.107887	0.122666	0.136056	0.150016	0.166562	0.183694	0.213023	0.242214	0.285991	0.328376	0.37975	0.429644	0.478366	0.523069	0.556033	0.587821	0.606466	0.623726	0.631954	0.634848	0.63167	0.615241	0.59236	0.554378	0.51211	0.458477	0.402227	0.343623	0.285781	0.238539	0.192996	0.160121	0.129488	0.107326	0.0876064	0.072827
0.0126782	0.0127427	0.0129433	0.0134399	0.0142445	0.0150682	0.018578	0.0228328	0.0298571	0.0379464	0.048619	0.0616769	0.0767666	0.0924795	0.107319	0.122146	0.135757	0.149608	0.166044	0.183183	0.212283	0.240698	0.283985	0.326196	0.377511	0.427068	0.475293	0.520249	0.553638	0.585883	0.604971	0.622552	0.631336	0.63479	0.632396	0.616652	0.594647	0.557408	0.515235	0.462147	0.406737	0.348694	0.290833	0.243085	0.196904	0.163678	0.132501	0.109871	0.0897099	0.0742524
0.012683	0.0128143	0.0131653	0.0137121	0.0144642	0.0154741	0.0190532	0.023592	0.030645	0.039281	0.0499585	0.0629328	0.0782016	0.0939741	0.108902	0.123826	0.137519	0.151845	0.168155	0.185188	0.213558	0.241911	0.284143	0.325938	0.3763	0.42512	0.473268	0.517828	0.551422	0.58366	0.602663	0.620157	0.628315	0.631784	0.629865	0.614682	0.593203	0.556608	0.514841	0.462175	0.407583	0.349764	0.291998	0.243871	0.197671	0.16448	0.133217	0.110573	0.0903808	0.0743718
0.0121625	0.0122532	0.0125827	0.0131558	0.0139652	0.0150038	0.0185398	0.022871	0.0299908	0.0387773	0.0497555	0.0628564	0.0784714	0.0945854	0.109957	0.125133	0.138997	0.153402	0.170017	0.187296	0.215196	0.243448	0.284835	0.326117	0.375572	0.423771	0.471318	0.515622	0.549128	0.580849	0.600215	0.618013	0.625811	0.62944	0.627348	0.613185	0.591766	0.55614	0.514913	0.463135	0.408934	0.351521	0.293677	0.24548	0.19944	0.165548	0.133952	0.111674	0.0910087	0.0748995
0.011451	0.0115417	0.0120193	0.0126997	0.0135187	0.0146432	0.0182294	0.0227587	0.030158	0.038985	0.0502521	0.0632957	0.0791614	0.0954473	0.11096	0.126195	0.140652	0.155061	0.171813	0.189285	0.216507	0.24447	0.28543	0.325501	0.374636	0.422453	0.469928	0.513633	0.546852	0.577963	0.596732	0.613961	0.621952	0.626116	0.623098	0.60974	0.588807	0.553762	0.513648	0.46212	0.407836	0.350416	0.292958	0.244986	0.199418	0.16592	0.13422	0.111552	0.0901134	0.0747706
0.0115799	0.011611	0.0119476	0.0126711	0.0136261	0.0148319	0.0182509	0.0225128	0.029795	0.0383451	0.0496433	0.0626033	0.0787388	0.0953709	0.110909	0.126396	0.140545	0.154961	0.171256	0.18838	0.214888	0.242527	0.283123	0.322591	0.371752	0.419523	0.467001	0.510448	0.542877	0.57419	0.592592	0.610401	0.618698	0.623583	0.620696	0.608192	0.587516	0.553358	0.514096	0.46293	0.408795	0.351631	0.294348	0.246946	0.201087	0.167506	0.135452	0.112497	0.0908058	0.0756802
0.0114391	0.0113937	0.0117113	0.0124466	0.013416	0.0145668	0.0180169	0.0223003	0.0293629	0.0378103	0.0490631	0.0623382	0.0786074	0.0952348	0.110611	0.126498	0.140943	0.155501	0.171402	0.188373	0.214551	0.241483	0.282381	0.322211	0.371131	0.417931	0.465072	0.508173	0.540117	0.57256	0.590276	0.607564	0.615904	0.621164	0.618368	0.606688	0.587196	0.552972	0.513669	0.462928	0.409856	0.352913	0.296093	0.249119	0.202174	0.168995	0.137219	0.11403	0.0922145	0.0770388
0.0118139	0.0117136	0.011907	0.012566	0.0134423	0.0146504	0.0183082	0.0222836	0.0294345	0.037753	0.049352	0.0625722	0.0789871	0.0959559	0.111616	0.127737	0.142192	0.15678	0.172508	0.18903	0.214909	0.241452	0.281915	0.320998	0.370064	0.416226	0.463529	0.507032	0.538039	0.57037	0.588354	0.606242	0.615023	0.620226	0.61882	0.607371	0.588366	0.554932	0.516188	0.465532	0.413017	0.356237	0.29896	0.252638	0.205614	0.172037	0.139654	0.116067	0.0945734	0.0784212
0.0119643	0.0119023	0.0120336	0.0125517	0.0134065	0.0146409	0.0183249	0.0221427	0.0293557	0.0378891	0.0494165	0.0625651	0.0789895	0.0956622	0.11127	0.127095	0.142077	0.156597	0.172615	0.188944	0.214783	0.240922	0.280581	0.31948	0.367332	0.413057	0.460628	0.504493	0.53659	0.568823	0.587609	0.605258	0.614219	0.6193	0.618693	0.607276	0.589013	0.556407	0.517814	0.468214	0.41625	0.359346	0.301802	0.254668	0.207737	0.173711	0.141048	0.117361	0.0957219	0.0789537
0.0126926	0.0126758	0.0128143	0.0133396	0.0142541	0.0153643	0.0189481	0.0226943	0.0299479	0.0384836	0.0499537	0.0630975	0.0791972	0.0957983	0.111838	0.127451	0.142758	0.157155	0.173274	0.189424	0.214823	0.240598	0.279604	0.31735	0.364871	0.410324	0.457133	0.501163	0.533305	0.564396	0.583621	0.600886	0.610291	0.615341	0.615658	0.604652	0.586919	0.554886	0.51759	0.468252	0.416632	0.360523	0.302936	0.255692	0.209611	0.175418	0.142646	0.118629	0.0969563	0.0793977
0.0122485	0.0121935	0.0123583	0.0128	0.0136428	0.0146695	0.017931	0.0219302	0.0288543	0.0377864	0.0490034	0.0623884	0.0788581	0.0954258	0.111497	0.126949	0.142352	0.156897	0.173042	0.189548	0.214866	0.240471	0.27894	0.316758	0.362812	0.40876	0.45527	0.497925	0.530726	0.561615	0.580919	0.598035	0.607478	0.613407	0.613533	0.603078	0.586205	0.554703	0.517754	0.469498	0.417489	0.361258	0.304715	0.256778	0.210695	0.176569	0.143966	0.119813	0.0973359	0.0797822
0.0124753	0.0123655	0.0124395	0.0126949	0.0133301	0.0144475	0.0174869	0.0213333	0.0281333	0.037008	0.048471	0.0622403	0.0787841	0.0950414	0.11128	0.127217	0.142875	0.158137	0.1742	0.191346	0.216093	0.241414	0.279399	0.316944	0.362414	0.407475	0.452735	0.494325	0.527157	0.557713	0.576812	0.594301	0.603601	0.609498	0.60926	0.599229	0.582674	0.551876	0.515574	0.468042	0.416634	0.361301	0.305748	0.257924	0.211727	0.177156	0.144028	0.119469	0.0973311	0.0796413
0.0122222	0.0121028	0.0122509	0.0124944	0.0129218	0.0140607	0.0173436	0.0214432	0.0283768	0.0373829	0.0488482	0.0624051	0.0788629	0.0953876	0.111702	0.128029	0.143744	0.159767	0.176044	0.193354	0.218147	0.242835	0.280468	0.317648	0.362445	0.407091	0.452747	0.494122	0.526896	0.557835	0.576996	0.594829	0.603553	0.609551	0.609482	0.599533	0.58376	0.553358	0.517446	0.470525	0.41943	0.36382	0.308585	0.260708	0.214107	0.179205	0.145809	0.121011	0.0985512	0.0807062
0.0120551	0.011919	0.0119811	0.0122031	0.0128191	0.0140678	0.0171956	0.0211376	0.0280784	0.0368815	0.0481224	0.061918	0.078586	0.0949602	0.111461	0.128084	0.143727	0.160056	0.176407	0.19302	0.217414	0.241877	0.279196	0.315922	0.360544	0.404842	0.449951	0.490951	0.524122	0.555175	0.573973	0.592465	0.601087	0.607209	0.60782	0.598463	0.5829	0.553244	0.517802	0.47138	0.420913	0.365606	0.310619	0.262716	0.215902	0.181039	0.14712	0.122296	0.0997307	0.0818665
0.0118402	0.0117304	0.0117781	0.0121004	0.0129146	0.0141777	0.0174009	0.0215076	0.0285917	0.0373781	0.0484543	0.0620828	0.0784188	0.0951823	0.112344	0.129187	0.144823	0.161195	0.177753	0.194163	0.217934	0.242677	0.279427	0.315399	0.36032	0.404273	0.448895	0.490488	0.522661	0.553208	0.571831	0.590326	0.599401	0.605511	0.606232	0.597992	0.582542	0.553521	0.518721	0.472141	0.422314	0.367549	0.312142	0.265042	0.218228	0.183266	0.149338	0.123982	0.101068	0.0831296
0.0111382	0.0111454	0.0112146	0.0114677	0.0123702	0.0137479	0.0167897	0.0209752	0.0282407	0.0369364	0.0478215	0.0615408	0.0782374	0.0954592	0.112853	0.129972	0.145926	0.162551	0.178992	0.195572	0.218868	0.243291	0.279532	0.315129	0.359981	0.403497	0.448026	0.48884	0.52028	0.550856	0.569181	0.587189	0.5965	0.60319	0.604293	0.596897	0.582182	0.553872	0.519683	0.473667	0.424647	0.36987	0.314919	0.268046	0.221072	0.186134	0.152213	0.126338	0.102999	0.0844213
0.0112361	0.0112003	0.0112266	0.0115417	0.0125159	0.0140057	0.0172243	0.021393	0.0289379	0.0374545	0.0489867	0.062343	0.0791972	0.0961946	0.113555	0.130576	0.146686	0.163322	0.179339	0.196243	0.219658	0.243804	0.279368	0.314817	0.35958	0.402053	0.44571	0.485679	0.517219	0.547315	0.565941	0.583839	0.593361	0.60139	0.601989	0.594602	0.580178	0.552826	0.518748	0.473144	0.424721	0.371255	0.316762	0.269851	0.223359	0.188099	0.154168	0.12806	0.103694	0.0851447
0.0116945	0.0117089	0.0118091	0.0120813	0.0128788	0.0141633	0.0173627	0.0214384	0.0287875	0.037507	0.0491896	0.0624863	0.0795768	0.0964716	0.113861	0.130817	0.147311	0.164039	0.180126	0.197296	0.220463	0.243876	0.278854	0.313649	0.357638	0.399233	0.44307	0.482807	0.514144	0.544407	0.563389	0.580544	0.590013	0.598675	0.59947	0.59279	0.579197	0.552516	0.519435	0.474381	0.42655	0.373067	0.318515	0.271613	0.225028	0.189569	0.155868	0.129602	0.104554	0.0856987
0.0122318	0.0121792	0.0122461	0.0125445	0.0132035	0.0142302	0.0174439	0.0212187	0.0284604	0.0369078	0.0489533	0.0623526	0.0791661	0.0960179	0.113405	0.130263	0.146643	0.163373	0.17963	0.196639	0.219818	0.24298	0.278193	0.312403	0.356008	0.396583	0.439932	0.479985	0.511814	0.542199	0.561467	0.578932	0.588356	0.596751	0.597403	0.59177	0.578636	0.552112	0.519514	0.474987	0.427896	0.375164	0.320704	0.273437	0.226742	0.191117	0.157389	0.131242	0.106244	0.0877902
0.0123583	0.0123225	0.0123798	0.0126687	0.0132919	0.0142206	0.0170309	0.0205001	0.0276748	0.0362464	0.0484184	0.0619204	0.0786433	0.0958866	0.113467	0.130903	0.147163	0.163798	0.180234	0.197016	0.219961	0.243327	0.278071	0.312014	0.355213	0.395878	0.43919	0.478664	0.510076	0.539668	0.558038	0.576105	0.585916	0.594189	0.59556	0.59056	0.577996	0.552215	0.520025	0.475887	0.428477	0.375849	0.322345	0.27496	0.228772	0.193478	0.159263	0.132811	0.107808	0.0889482
0.0114534	0.0113746	0.0113937	0.0117304	0.0124801	0.0136142	0.0162883	0.0198196	0.0269872	0.0356495	0.0474204	0.0610012	0.0776906	0.0952993	0.112715	0.130808	0.146903	0.16353	0.180129	0.196467	0.219154	0.24252	0.277197	0.310918	0.353133	0.393913	0.436759	0.47531	0.506361	0.536578	0.554645	0.572865	0.582583	0.590522	0.592176	0.587559	0.57483	0.549299	0.517616	0.474878	0.42783	0.375832	0.323223	0.275934	0.229376	0.193819	0.159729	0.133465	0.108603	0.0898292
0.0114558	0.0113483	0.0114223	0.0118187	0.0125947	0.0137909	0.016742	0.0207603	0.0280449	0.0368958	0.0484543	0.062047	0.078882	0.096548	0.114078	0.132379	0.148526	0.165142	0.181007	0.197083	0.219591	0.242216	0.276082	0.309602	0.351493	0.392581	0.435191	0.473653	0.5043	0.533594	0.550906	0.568964	0.578989	0.587797	0.590018	0.58492	0.572801	0.547955	0.516451	0.473965	0.42666	0.374915	0.322154	0.275206	0.229173	0.19417	0.160156	0.133518	0.108431	0.0892538
0.0116277	0.0115298	0.011642	0.0120288	0.0127284	0.0138315	0.017112	0.0210922	0.0284365	0.0372229	0.0489771	0.0621448	0.0794049	0.0968727	0.114515	0.132754	0.149338	0.166121	0.181915	0.197991	0.220604	0.242887	0.27629	0.309399	0.350855	0.390807	0.432999	0.470955	0.501545	0.530862	0.548598	0.565659	0.575079	0.583779	0.586116	0.580625	0.568381	0.544238	0.513337	0.471583	0.425165	0.373912	0.321151	0.274366	0.228332	0.193172	0.159762	0.133546	0.10861	0.089335
0.01195	0.0118664	0.0120455	0.012492	0.0130364	0.0139246	0.0175919	0.0218204	0.0293414	0.0379297	0.0497436	0.0629113	0.0802883	0.097472	0.115496	0.133525	0.150432	0.167169	0.183042	0.199103	0.221862	0.243503	0.276393	0.30816	0.349267	0.388384	0.431048	0.469766	0.500836	0.52959	0.547122	0.564535	0.574107	0.583044	0.585763	0.581153	0.569246	0.545429	0.515753	0.474617	0.429219	0.377413	0.323825	0.277138	0.230978	0.196078	0.16195	0.1356	0.110358	0.090832
0.0124992	0.0124634	0.012609	0.0129982	0.013564	0.0145382	0.0179238	0.0219493	0.0293318	0.0374617	0.0493568	0.0623096	0.0797105	0.0970661	0.115236	0.133021	0.150174	0.167066	0.18324	0.199371	0.221494	0.243358	0.276199	0.307152	0.348394	0.387078	0.429873	0.467977	0.499095	0.527458	0.545529	0.562837	0.572572	0.581685	0.584646	0.580778	0.56895	0.545565	0.51705	0.476148	0.431521	0.379621	0.326752	0.279857	0.234032	0.198628	0.164306	0.137682	0.112048	0.0922169
0.0122843	0.0122962	0.0123893	0.0127045	0.0133086	0.0143329	0.0178546	0.0216366	0.0292077	0.0372611	0.0488196	0.061813	0.079073	0.0967462	0.114887	0.132897	0.150167	0.166966	0.183187	0.199404	0.221337	0.242708	0.274941	0.305015	0.345691	0.384196	0.426753	0.464632	0.495304	0.523647	0.542075	0.559752	0.569281	0.57867	0.581561	0.578505	0.567491	0.545477	0.517668	0.477234	0.433054	0.381491	0.329085	0.282615	0.23688	0.20077	0.165868	0.139537	0.113624	0.0937616
0.0125565	0.0125302	0.0125756	0.0128525	0.013576	0.0148104	0.0182247	0.0220329	0.0295348	0.0379201	0.049383	0.0624457	0.0797034	0.097663	0.11558	0.133752	0.150955	0.168422	0.184961	0.201221	0.22285	0.244186	0.275762	0.306068	0.346264	0.38458	0.426407	0.463615	0.494041	0.522494	0.54101	0.55875	0.567846	0.577046	0.579639	0.576576	0.5657	0.544677	0.516673	0.476398	0.432509	0.381601	0.329796	0.28314	0.237594	0.201214	0.166321	0.139735	0.113736	0.0941341
0.0123678	0.0124323	0.0124825	0.0127332	0.0134088	0.0145931	0.0180957	0.0219923	0.0291886	0.0378007	0.0491371	0.0623478	0.0792235	0.0970279	0.115062	0.133396	0.15068	0.168535	0.185028	0.20113	0.222831	0.244009	0.274836	0.304836	0.344686	0.383004	0.423224	0.46092	0.491063	0.519636	0.537944	0.555942	0.564714	0.574207	0.57707	0.574365	0.563969	0.543837	0.5162	0.476078	0.432371	0.38295	0.331052	0.284936	0.239191	0.202876	0.167618	0.140955	0.114675	0.0949053
0.0124371	0.0125493	0.0126735	0.0129576	0.0136834	0.0148796	0.0184396	0.0223146	0.0295802	0.0382448	0.0495669	0.0629256	0.0802119	0.098119	0.116368	0.134683	0.152487	0.170278	0.186721	0.203344	0.224448	0.245311	0.276137	0.305641	0.344922	0.383219	0.42336	0.460165	0.489717	0.517824	0.536096	0.553643	0.563	0.572469	0.575122	0.572997	0.562992	0.54238	0.51541	0.476076	0.432488	0.382871	0.331425	0.285571	0.240053	0.203859	0.168365	0.14101	0.114754	0.0946833
0.0120121	0.0121744	0.0123631	0.0127212	0.013533	0.0147101	0.0183273	0.0223242	0.0296637	0.0380275	0.0498534	0.063162	0.0806536	0.0984676	0.117046	0.135628	0.153357	0.171209	0.187719	0.204179	0.225157	0.245936	0.277173	0.306195	0.345146	0.38321	0.423178	0.459633	0.488609	0.516303	0.534434	0.551783	0.561192	0.570852	0.574448	0.572794	0.563267	0.542032	0.515737	0.47737	0.433904	0.384712	0.333373	0.288183	0.242832	0.206553	0.171328	0.143875	0.117351	0.0964692
0.0116922	0.0118163	0.012098	0.0125541	0.0134924	0.0147435	0.0181029	0.0218347	0.0294465	0.0375978	0.0494547	0.0627322	0.0803528	0.098205	0.117368	0.136185	0.154343	0.172025	0.188388	0.20523	0.225947	0.246774	0.277937	0.306713	0.345015	0.382362	0.422135	0.457789	0.486524	0.51392	0.531691	0.548399	0.558415	0.567906	0.571846	0.57059	0.561682	0.541186	0.514987	0.477599	0.435047	0.386371	0.335801	0.290566	0.245012	0.208957	0.17394	0.145964	0.119701	0.0980235
0.0114176	0.0113937	0.0116134	0.0120837	0.0130412	0.0143018	0.0176707	0.0215554	0.029222	0.0374903	0.0495311	0.0629829	0.0802788	0.0976344	0.116924	0.135569	0.153739	0.171505	0.187994	0.204829	0.22579	0.246851	0.277214	0.306135	0.343511	0.380261	0.419311	0.455488	0.484698	0.51194	0.529511	0.546468	0.556367	0.566314	0.57016	0.569272	0.559836	0.540461	0.514273	0.478094	0.435998	0.387995	0.337162	0.29218	0.246607	0.21091	0.175671	0.14771	0.120754	0.0990884
0.0116157	0.0114916	0.0116539	0.0121339	0.0130459	0.0142947	0.0175848	0.0215148	0.0290453	0.0374927	0.049395	0.0630139	0.0799684	0.0971139	0.116537	0.135137	0.153832	0.171829	0.188304	0.205428	0.226439	0.247493	0.276715	0.305013	0.341942	0.378091	0.416254	0.452515	0.482236	0.509252	0.527286	0.54366	0.553893	0.564186	0.568009	0.566727	0.557613	0.539467	0.514139	0.478132	0.436707	0.389764	0.339388	0.294006	0.24857	0.212438	0.17734	0.14897	0.121835	0.0999933
0.0119405	0.0117877	0.0118545	0.0121697	0.0129313	0.0141371	0.0176636	0.0217512	0.0290883	0.0375834	0.0495526	0.0633936	0.080243	0.0976917	0.117227	0.135903	0.154643	0.172625	0.189192	0.206101	0.226936	0.247369	0.276283	0.304228	0.341119	0.376496	0.414588	0.450746	0.480266	0.506337	0.524676	0.541528	0.551849	0.562749	0.566908	0.565889	0.557527	0.539639	0.515037	0.479309	0.43866	0.391695	0.341386	0.296105	0.25154	0.214986	0.179377	0.150912	0.123065	0.10113
0.0124801	0.0124204	0.0125135	0.0128525	0.01365	0.0149107	0.0184061	0.0223242	0.0298094	0.0382162	0.0498056	0.063766	0.080976	0.0986276	0.117979	0.136739	0.155455	0.173486	0.190271	0.206968	0.227671	0.247732	0.276684	0.304077	0.34066	0.37535	0.412962	0.448017	0.477045	0.502794	0.521021	0.537851	0.548741	0.559354	0.564134	0.563183	0.555426	0.537483	0.513509	0.478098	0.438536	0.391829	0.34242	0.297368	0.253259	0.216662	0.181084	0.152015	0.124242	0.101884
0.0130507	0.0130173	0.0131892	0.0135211	0.0143114	0.015584	0.0190341	0.0227587	0.030337	0.0381708	0.0497436	0.0638257	0.0816994	0.0995373	0.118719	0.13772	0.156064	0.174303	0.191203	0.207813	0.228277	0.247768	0.276701	0.303607	0.339963	0.374094	0.411727	0.445398	0.474164	0.500155	0.518303	0.535728	0.546585	0.556866	0.562228	0.561414	0.55455	0.537046	0.513454	0.478862	0.439978	0.393195	0.344464	0.299455	0.255336	0.21862	0.182622	0.153168	0.12555	0.102694
0.0130292	0.0130794	0.0133062	0.0137049	0.0145119	0.0157821	0.0190245	0.0228041	0.0303036	0.0381135	0.0494165	0.0634771	0.08158	0.0991791	0.118223	0.137285	0.155828	0.174196	0.191518	0.208298	0.228872	0.248813	0.277634	0.304113	0.340023	0.373951	0.41162	0.444481	0.473373	0.499814	0.517668	0.535038	0.545646	0.555569	0.560803	0.560555	0.5537	0.536385	0.513103	0.478834	0.440548	0.393529	0.345299	0.300286	0.255993	0.219422	0.183326	0.154044	0.126417	0.103584
0.0130937	0.0130268	0.0132011	0.0136261	0.0144785	0.0158753	0.0193516	0.0232052	0.0303561	0.0385671	0.0498725	0.064012	0.0821483	0.0996256	0.118765	0.137682	0.156394	0.174986	0.192449	0.209181	0.229638	0.249078	0.277489	0.30376	0.338573	0.372043	0.409051	0.441403	0.470143	0.496669	0.514789	0.531825	0.542055	0.55178	0.557076	0.556866	0.550278	0.533747	0.511129	0.477542	0.439634	0.39318	0.345464	0.300765	0.256279	0.219735	0.183911	0.154856	0.127284	0.104387
0.0130483	0.0130937	0.0132465	0.0136381	0.0145	0.0157224	0.0191511	0.0227611	0.0298022	0.0383785	0.0497388	0.0638448	0.0817758	0.0996304	0.118447	0.137756	0.156776	0.175284	0.192735	0.209537	0.230118	0.249453	0.278076	0.304194	0.338275	0.371296	0.408055	0.440293	0.467731	0.493926	0.511227	0.527835	0.538178	0.547946	0.553132	0.553387	0.546883	0.530411	0.508424	0.475348	0.438001	0.391512	0.343821	0.299856	0.255728	0.219536	0.183887	0.15488	0.127284	0.104425
0.013003	0.0130316	0.0131199	0.013533	0.014414	0.0155338	0.018695	0.0227134	0.0291862	0.0379416	0.0491777	0.0634986	0.0810762	0.0992269	0.118373	0.137434	0.156312	0.17468	0.191807	0.208527	0.22907	0.248448	0.276101	0.302859	0.336341	0.369149	0.405121	0.437834	0.465067	0.491066	0.508739	0.525122	0.535745	0.546284	0.551795	0.552754	0.546733	0.530924	0.50946	0.476969	0.439784	0.39378	0.346013	0.301828	0.257394	0.221062	0.185754	0.156577	0.128384	0.105158
0.0130817	0.0132584	0.0133969	0.0136715	0.0142827	0.0152569	0.0184109	0.0222812	0.0291599	0.0376981	0.0495311	0.0636658	0.0813437	0.0995874	0.118803	0.138329	0.157568	0.175678	0.193003	0.209836	0.230383	0.249606	0.27725	0.303576	0.337587	0.369498	0.405329	0.438168	0.465454	0.49102	0.50791	0.524416	0.535478	0.545976	0.551766	0.553108	0.547253	0.532099	0.51094	0.47832	0.44142	0.395852	0.347945	0.303578	0.259651	0.223698	0.187881	0.158483	0.130161	0.106667
0.0126448	0.0127117	0.0128	0.0131152	0.013681	0.0145215	0.017728	0.0216891	0.0288949	0.0371226	0.049087	0.0631906	0.0811598	0.099554	0.119068	0.138654	0.157855	0.176404	0.193987	0.211108	0.231792	0.251306	0.278343	0.304471	0.338325	0.36987	0.405455	0.437542	0.464978	0.49027	0.507392	0.524163	0.534585	0.545369	0.550954	0.55268	0.546647	0.532183	0.510883	0.478722	0.442244	0.397292	0.35007	0.30571	0.261926	0.225603	0.18966	0.160507	0.13162	0.10809
0.0124753	0.0124538	0.012461	0.0126878	0.0132369	0.0142182	0.0176516	0.0215578	0.0288973	0.0370462	0.0492828	0.0632909	0.081284	0.0994657	0.119037	0.138572	0.157943	0.176987	0.19503	0.212058	0.232759	0.252333	0.279387	0.304576	0.337907	0.369254	0.404051	0.436298	0.464126	0.489186	0.506361	0.523117	0.533355	0.54414	0.549884	0.55157	0.545515	0.531517	0.51094	0.479619	0.442946	0.399324	0.352018	0.307799	0.264149	0.227774	0.191673	0.162272	0.132985	0.109346
0.0122437	0.0123225	0.0125398	0.0130364	0.0138076	0.0147531	0.0182247	0.0222621	0.0295061	0.0377697	0.0498701	0.0639212	0.0819143	0.100132	0.119858	0.139124	0.158409	0.177818	0.195737	0.213042	0.233592	0.253085	0.279513	0.304972	0.337551	0.368588	0.403032	0.434649	0.462092	0.486696	0.504145	0.520319	0.530764	0.541442	0.547151	0.549297	0.543297	0.529871	0.509233	0.478927	0.442709	0.399352	0.352756	0.308902	0.265584	0.229094	0.193657	0.163683	0.134616	0.110718
0.0123726	0.0124204	0.0126066	0.013077	0.0138052	0.0147865	0.0179334	0.0218443	0.0289856	0.0373232	0.0492804	0.0634915	0.0815729	0.0998071	0.119464	0.138675	0.158084	0.177371	0.195503	0.212987	0.233287	0.252655	0.278847	0.303463	0.335529	0.366313	0.400274	0.431294	0.458377	0.482406	0.500329	0.51647	0.526892	0.536956	0.542898	0.545279	0.540255	0.527133	0.507624	0.477891	0.442201	0.399087	0.353014	0.309518	0.266613	0.229786	0.19423	0.164466	0.135903	0.111657
0.0120431	0.012153	0.0123774	0.0128907	0.0136715	0.0146289	0.0177734	0.0215626	0.028692	0.0370128	0.0491419	0.063224	0.0813269	0.099714	0.119214	0.139038	0.158621	0.177906	0.195808	0.213121	0.233416	0.252488	0.278508	0.303012	0.334488	0.364665	0.398192	0.42851	0.45528	0.479452	0.496853	0.512447	0.523157	0.533505	0.539706	0.542624	0.53788	0.525125	0.505733	0.476943	0.441919	0.399484	0.353892	0.310402	0.267372	0.230667	0.195603	0.165631	0.13704	0.112734
0.011876	0.0118927	0.012036	0.0124634	0.0132035	0.0143448	0.0176516	0.0213095	0.0288305	0.0371704	0.0494762	0.0634628	0.081814	0.100032	0.119696	0.139804	0.15998	0.179499	0.19753	0.215191	0.235416	0.254396	0.280304	0.303697	0.334863	0.363698	0.397256	0.426636	0.453664	0.477203	0.494403	0.509937	0.520813	0.531505	0.537689	0.54036	0.536313	0.523998	0.505477	0.477129	0.443328	0.401057	0.356184	0.312634	0.269939	0.233057	0.19741	0.16703	0.13799	0.11334
0.0111215	0.0112027	0.0114104	0.0119094	0.0126973	0.013841	0.0173962	0.0212593	0.0286227	0.0372754	0.0496552	0.0635392	0.0815896	0.100113	0.120004	0.140459	0.160978	0.180203	0.198365	0.215965	0.236355	0.254916	0.280621	0.304435	0.334686	0.363586	0.396249	0.425721	0.451959	0.475749	0.492305	0.506883	0.518275	0.528585	0.535196	0.53782	0.534386	0.522257	0.503569	0.475611	0.441649	0.400367	0.355678	0.312873	0.269891	0.233327	0.198227	0.167465	0.138508	0.113443
0.0114653	0.0115919	0.0118402	0.0123368	0.0131725	0.0144045	0.0179525	0.0218276	0.029	0.037827	0.0501113	0.064191	0.0824372	0.101209	0.121723	0.14208	0.162675	0.182137	0.200447	0.218183	0.237962	0.256098	0.281433	0.305099	0.334844	0.363027	0.394907	0.424126	0.449337	0.471998	0.48836	0.503424	0.515032	0.525373	0.532175	0.535466	0.532756	0.521302	0.503049	0.475474	0.442182	0.401797	0.357061	0.31517	0.272895	0.236539	0.200767	0.169502	0.140382	0.114911
0.011026	0.0112051	0.0115752	0.0121816	0.0130244	0.0140631	0.0175084	0.0214145	0.0287278	0.0372611	0.0491729	0.0632312	0.0814129	0.100399	0.121023	0.141464	0.162133	0.181549	0.1998	0.217693	0.237599	0.25562	0.280356	0.304056	0.333958	0.362282	0.393871	0.422477	0.446797	0.469439	0.486446	0.502187	0.513671	0.524337	0.531512	0.535241	0.532777	0.521973	0.503796	0.476525	0.444125	0.403822	0.360088	0.318508	0.276209	0.23938	0.202907	0.171779	0.142366	0.11648
0.0112242	0.0113507	0.0116181	0.0121171	0.01296	0.0140702	0.0175346	0.0210755	0.0284532	0.0366833	0.048619	0.0623573	0.0807873	0.0997235	0.120546	0.141067	0.162074	0.181848	0.200244	0.218037	0.237783	0.255714	0.280578	0.303915	0.333244	0.360902	0.392421	0.42006	0.444206	0.466165	0.482802	0.498331	0.509472	0.520732	0.528324	0.532529	0.530282	0.519963	0.502335	0.476081	0.444376	0.40456	0.361738	0.320396	0.27847	0.241959	0.205438	0.174492	0.144541	0.118426
0.0113603	0.0114606	0.011599	0.0120431	0.0129194	0.0139532	0.0175466	0.0212187	0.0286418	0.0366714	0.0484304	0.0622594	0.0806918	0.0993749	0.120563	0.141356	0.162577	0.182657	0.201142	0.218889	0.238871	0.256874	0.281376	0.304168	0.333397	0.360683	0.391872	0.418871	0.443373	0.464904	0.481432	0.497068	0.508237	0.519609	0.527169	0.531495	0.529203	0.519488	0.502409	0.476761	0.445288	0.405789	0.363634	0.322426	0.280676	0.244115	0.207195	0.175912	0.145685	0.11956
0.0118044	0.0118855	0.011919	0.0122294	0.0130197	0.0142708	0.0178594	0.0216843	0.0290119	0.0370725	0.0488005	0.0624314	0.0806727	0.0992914	0.120634	0.141743	0.163203	0.183789	0.202663	0.220398	0.240347	0.25824	0.282498	0.30487	0.333514	0.360845	0.391726	0.418164	0.442848	0.464482	0.480491	0.495994	0.506716	0.518282	0.525736	0.530609	0.528642	0.519127	0.502407	0.47706	0.445424	0.406176	0.364804	0.323297	0.281352	0.244793	0.207727	0.176421	0.145652	0.119588
0.0123607	0.0125493	0.01264	0.0129385	0.0136595	0.014648	0.018239	0.0223863	0.0294488	0.0377673	0.0494785	0.063193	0.0809903	0.0998501	0.120964	0.142252	0.163406	0.184128	0.203291	0.221418	0.241421	0.259013	0.282324	0.30418	0.33244	0.360062	0.390736	0.41794	0.442198	0.464499	0.480087	0.496087	0.506972	0.518363	0.525676	0.530891	0.529578	0.521173	0.505226	0.480176	0.448389	0.409292	0.367354	0.325969	0.28379	0.247297	0.209933	0.178228	0.147364	0.121152
0.0125565	0.0127308	0.0130292	0.0134279	0.013989	0.0148223	0.0182438	0.0220138	0.0288496	0.0369579	0.0485307	0.0621663	0.0801475	0.0993176	0.120264	0.141151	0.162418	0.183266	0.202322	0.220742	0.240156	0.257547	0.280662	0.302379	0.330778	0.35808	0.388145	0.415049	0.439149	0.461715	0.477993	0.493881	0.504622	0.515966	0.523021	0.529253	0.5281	0.520495	0.504821	0.479944	0.44906	0.410677	0.368827	0.32733	0.284995	0.248364	0.211032	0.179188	0.148385	0.122193
0.0126376	0.0128024	0.0131199	0.0135115	0.0139962	0.0147459	0.0182485	0.0219804	0.0288543	0.0369555	0.048471	0.062078	0.0797941	0.0988186	0.119374	0.140456	0.161577	0.18197	0.200581	0.219185	0.238408	0.255434	0.278484	0.299326	0.32691	0.353845	0.383511	0.41018	0.434419	0.457235	0.473407	0.489459	0.500924	0.512733	0.520151	0.526598	0.525894	0.519008	0.50451	0.480751	0.450619	0.413026	0.37183	0.330231	0.288111	0.251459	0.214179	0.182039	0.151129	0.124378
0.0124729	0.0124753	0.012726	0.0131056	0.0136834	0.0146313	0.0179405	0.0215005	0.0284102	0.0361771	0.0476711	0.0616029	0.0794622	0.0984318	0.118853	0.139802	0.161059	0.181191	0.199934	0.218612	0.237811	0.255047	0.278219	0.29865	0.325695	0.351765	0.380958	0.407	0.431058	0.453437	0.469598	0.485591	0.497579	0.50941	0.516503	0.522675	0.522116	0.515543	0.501748	0.479061	0.449922	0.412859	0.372468	0.331174	0.289658	0.253309	0.215996	0.183546	0.152385	0.125744
0.0124037	0.012418	0.0126424	0.0130674	0.0137431	0.0147674	0.0182963	0.0218897	0.029	0.0366953	0.0484017	0.0620589	0.0799899	0.0990598	0.11977	0.140991	0.162117	0.182715	0.201713	0.220866	0.240535	0.257488	0.280807	0.301226	0.328233	0.354141	0.383406	0.408421	0.432134	0.453976	0.469482	0.4848	0.496934	0.50839	0.515799	0.52092	0.520689	0.513929	0.500177	0.477654	0.44849	0.411997	0.372435	0.331513	0.290258	0.254195	0.217729	0.184756	0.153729	0.126236
0.0124275	0.0122652	0.0123058	0.01264	0.0134041	0.0145143	0.0180002	0.02151	0.0287087	0.0363777	0.0481892	0.0618106	0.0798084	0.0989213	0.119861	0.141101	0.162346	0.183381	0.202711	0.221788	0.241335	0.258471	0.281053	0.300873	0.327562	0.352433	0.381202	0.40642	0.429687	0.451288	0.466475	0.481768	0.493838	0.505322	0.512726	0.518026	0.518284	0.512225	0.499291	0.477162	0.449285	0.413184	0.37359	0.333275	0.291929	0.256208	0.219687	0.186513	0.155279	0.127878
0.011673	0.011716	0.011833	0.0122771	0.0131534	0.0142684	0.0178426	0.0215578	0.0287397	0.0370224	0.0487384	0.0624337	0.0809139	0.100356	0.121181	0.142075	0.163375	0.184832	0.204129	0.222958	0.242701	0.259999	0.282054	0.301668	0.327497	0.352698	0.381085	0.405732	0.428364	0.449146	0.465017	0.479958	0.491648	0.503106	0.510911	0.516467	0.516687	0.510845	0.498687	0.477301	0.449182	0.413544	0.373927	0.333853	0.293376	0.257082	0.220771	0.187588	0.156441	0.12891
0.0114558	0.0116396	0.0118139	0.0122103	0.0129886	0.0138673	0.0172099	0.0208391	0.0281237	0.0363443	0.0481868	0.0618798	0.0799111	0.0992914	0.120362	0.141447	0.162917	0.18424	0.2038	0.222538	0.242192	0.259777	0.281466	0.300622	0.326053	0.350538	0.378681	0.403743	0.425817	0.445909	0.461901	0.476754	0.488284	0.500186	0.508125	0.514471	0.515169	0.510365	0.498639	0.477941	0.450268	0.415032	0.375593	0.336138	0.295969	0.259469	0.223044	0.190114	0.158277	0.130817
0.0117709	0.0118736	0.0119978	0.0123559	0.013077	0.0139079	0.0171455	0.0206171	0.0278897	0.0364613	0.0482298	0.0622809	0.080231	0.099406	0.120591	0.141411	0.163079	0.184665	0.20459	0.223708	0.243164	0.260966	0.28262	0.301718	0.326776	0.35087	0.378626	0.403091	0.425086	0.444342	0.460621	0.474832	0.486424	0.498374	0.506365	0.513862	0.514388	0.509875	0.498379	0.478268	0.450622	0.415729	0.37693	0.337683	0.298225	0.261706	0.225787	0.192607	0.16039	0.132563
0.0122246	0.0123535	0.012578	0.0129767	0.013693	0.0144952	0.0175848	0.0208749	0.028021	0.0364302	0.048767	0.062608	0.080083	0.0989738	0.120321	0.141227	0.163179	0.184663	0.204886	0.224257	0.243319	0.261007	0.283131	0.302762	0.327937	0.351242	0.378993	0.403848	0.42575	0.445133	0.461323	0.475291	0.486961	0.498849	0.507127	0.515145	0.51572	0.511045	0.499088	0.479457	0.452069	0.417417	0.37864	0.339863	0.30004	0.263765	0.227805	0.194569	0.162081	0.133711
0.0124657	0.0125087	0.0125374	0.0128597	0.0136619	0.0145955	0.0176707	0.0208152	0.0279542	0.0362344	0.0484375	0.0624433	0.0803719	0.0992412	0.120696	0.141772	0.163635	0.1853	0.205757	0.224765	0.243869	0.26148	0.283429	0.302984	0.328139	0.35102	0.378117	0.401504	0.42331	0.44302	0.459274	0.473058	0.484631	0.49661	0.505143	0.513013	0.513822	0.509407	0.497617	0.478075	0.451371	0.416937	0.379402	0.340744	0.300761	0.264362	0.228793	0.19561	0.162838	0.134559
0.0124204	0.0125971	0.0127546	0.0131772	0.0140989	0.0153046	0.0182294	0.0213787	0.0281834	0.036318	0.0488172	0.0630903	0.081229	0.100237	0.122095	0.143326	0.165233	0.186824	0.206858	0.225458	0.244554	0.262635	0.284494	0.304089	0.328443	0.351077	0.37715	0.400059	0.42129	0.440503	0.456569	0.470582	0.481852	0.493632	0.502588	0.509718	0.510422	0.506361	0.495115	0.476191	0.449808	0.416035	0.378807	0.340837	0.300923	0.264464	0.228576	0.195634	0.163396	0.134979
0.0121792	0.0124013	0.0125756	0.0130077	0.0139843	0.0153357	0.0184658	0.0215029	0.0285654	0.0364995	0.049001	0.0629924	0.0814845	0.100528	0.122284	0.143548	0.165309	0.187048	0.207171	0.225663	0.244657	0.262607	0.284623	0.303437	0.327731	0.349213	0.375312	0.397196	0.418413	0.436893	0.452486	0.466516	0.477576	0.489272	0.498484	0.505828	0.506774	0.502337	0.491581	0.473178	0.447964	0.414879	0.378318	0.340615	0.301594	0.265352	0.229505	0.196706	0.164597	0.135982
0.0120503	0.0121219	0.0123941	0.0128955	0.0137192	0.0150062	0.0182748	0.0214217	0.0281715	0.0362488	0.0483444	0.0624146	0.081229	0.100368	0.122298	0.144047	0.166367	0.188335	0.208455	0.227151	0.246359	0.263905	0.285802	0.304617	0.328567	0.350745	0.376076	0.397297	0.418329	0.43653	0.451455	0.465255	0.47631	0.488279	0.497584	0.504969	0.506263	0.502252	0.492138	0.473739	0.448578	0.416422	0.380614	0.343086	0.304225	0.268392	0.23231	0.199232	0.166849	0.13805
0.0123225	0.0123177	0.0126639	0.0133229	0.0142564	0.0153261	0.0189887	0.0221236	0.0286562	0.0371202	0.0489724	0.0628683	0.0816254	0.101094	0.122637	0.144315	0.166761	0.188378	0.208286	0.227435	0.246457	0.263256	0.284525	0.303196	0.326693	0.348372	0.37327	0.394042	0.414394	0.432598	0.447219	0.461154	0.472636	0.485409	0.493921	0.502407	0.504264	0.501437	0.491736	0.47339	0.448977	0.417477	0.38208	0.344585	0.305908	0.270288	0.233915	0.200607	0.167453	0.138931
0.0124275	0.0124395	0.012831	0.0134041	0.0141896	0.0151781	0.0187046	0.0220186	0.0284078	0.0370988	0.0486095	0.0628707	0.0814654	0.100858	0.122905	0.145315	0.167665	0.189617	0.210048	0.229672	0.24888	0.265789	0.286351	0.304922	0.328462	0.350158	0.374407	0.395081	0.416044	0.433961	0.447219	0.46117	0.472533	0.484963	0.493181	0.502254	0.504548	0.502703	0.493475	0.475088	0.451328	0.419922	0.384576	0.346526	0.307761	0.272947	0.236715	0.203131	0.169788	0.141165
0.0126114	0.0125875	0.0129242	0.0135664	0.014383	0.0154049	0.0188287	0.0221642	0.028618	0.037402	0.0488602	0.0632431	0.0813795	0.100569	0.122513	0.144685	0.167002	0.189495	0.21	0.229834	0.248918	0.265481	0.286106	0.304387	0.32711	0.348377	0.37227	0.393648	0.41395	0.431318	0.444572	0.45837	0.469341	0.481467	0.490084	0.499243	0.502462	0.500805	0.492173	0.474684	0.451362	0.420593	0.384528	0.347591	0.30923	0.274592	0.238666	0.20507	0.171985	0.142703
0.0122389	0.012332	0.0126376	0.013182	0.0139365	0.0150181	0.0183202	0.0219207	0.0285821	0.0370653	0.0485808	0.0629471	0.0812744	0.100425	0.122456	0.144666	0.167026	0.189581	0.209945	0.229877	0.249405	0.266226	0.286671	0.304777	0.327101	0.348014	0.371303	0.392106	0.412315	0.429138	0.442389	0.455301	0.465981	0.47801	0.486811	0.495473	0.498837	0.497278	0.488836	0.472273	0.449213	0.419055	0.383372	0.346677	0.30901	0.274347	0.239239	0.205884	0.17309	0.143565
0.0122485	0.0121577	0.0122771	0.0127308	0.0134924	0.0145071	0.0174153	0.0212211	0.0284007	0.036318	0.0481964	0.0621568	0.0803456	0.0999814	0.122067	0.143477	0.166111	0.188655	0.208892	0.228695	0.248257	0.265331	0.285554	0.303112	0.325439	0.345173	0.368679	0.389255	0.408963	0.425244	0.439601	0.452725	0.463374	0.475582	0.485163	0.493611	0.497536	0.496268	0.488076	0.472435	0.450404	0.420471	0.385476	0.348852	0.311863	0.277028	0.241517	0.208319	0.175437	0.145136
0.0124084	0.0122795	0.0123917	0.0128239	0.0135855	0.0146695	0.0174869	0.0211758	0.0281667	0.0359766	0.0478048	0.0617843	0.0803934	0.0999432	0.12174	0.143493	0.1664	0.189047	0.208897	0.228557	0.248052	0.265512	0.285439	0.30269	0.324902	0.344824	0.367714	0.387488	0.407084	0.4233	0.437382	0.450053	0.460731	0.473216	0.483122	0.491756	0.495447	0.494451	0.486799	0.471408	0.449509	0.419626	0.385437	0.348897	0.312348	0.277668	0.242331	0.208971	0.176204	0.145795
0.0129695	0.0128072	0.0128955	0.0132823	0.0139652	0.0149321	0.0179334	0.0213548	0.0285678	0.0366475	0.0486596	0.0624839	0.0810691	0.100504	0.122124	0.143849	0.166901	0.189622	0.209876	0.229424	0.248847	0.266028	0.285936	0.302671	0.324546	0.344005	0.367177	0.386168	0.405627	0.421942	0.436155	0.449225	0.459972	0.472514	0.482616	0.491555	0.496208	0.495729	0.48836	0.473629	0.45194	0.422269	0.388594	0.352794	0.31617	0.28154	0.245631	0.212192	0.179057	0.148631
0.0130865	0.0128931	0.013003	0.0134351	0.0141084	0.015085	0.0183512	0.021553	0.0285177	0.0368982	0.0488912	0.0626343	0.0813819	0.100499	0.122575	0.144506	0.16762	0.190367	0.210822	0.230476	0.249799	0.266816	0.286707	0.303468	0.324883	0.343764	0.366649	0.385612	0.404519	0.420375	0.434319	0.446622	0.457985	0.470446	0.480753	0.489807	0.494525	0.494136	0.48714	0.472772	0.451868	0.422656	0.388885	0.353868	0.317199	0.282526	0.24718	0.21303	0.179828	0.149209
0.0123535	0.0122246	0.0123368	0.0127976	0.013607	0.0146791	0.0183082	0.0215888	0.0287087	0.0367908	0.0490368	0.0624337	0.0812816	0.100084	0.122076	0.144298	0.167303	0.190486	0.211631	0.231102	0.250229	0.266988	0.286497	0.303213	0.324833	0.343688	0.366518	0.384884	0.404228	0.420235	0.433717	0.446026	0.457013	0.469302	0.479517	0.489234	0.493845	0.494485	0.487532	0.473593	0.452847	0.424487	0.391485	0.356543	0.32005	0.285399	0.250277	0.216189	0.182507	0.152124
0.0122962	0.0121816	0.0122532	0.0127021	0.0135163	0.014734	0.0183631	0.0218562	0.0289236	0.036817	0.0491896	0.0624528	0.0810906	0.100067	0.122497	0.144546	0.167682	0.190503	0.21176	0.231381	0.250609	0.267236	0.286117	0.302649	0.323956	0.342291	0.364558	0.382964	0.401652	0.417102	0.430239	0.44157	0.453028	0.464945	0.475064	0.484459	0.489182	0.490524	0.484371	0.470878	0.450672	0.42314	0.390595	0.356015	0.319735	0.285602	0.251363	0.217151	0.183684	0.153151
0.0124681	0.0124347	0.0124586	0.0128024	0.013576	0.014808	0.0181793	0.021713	0.0288496	0.0364613	0.0485569	0.0618679	0.0805868	0.0997832	0.122356	0.14458	0.167861	0.191064	0.212725	0.232604	0.251573	0.268588	0.287275	0.303232	0.324143	0.342479	0.363913	0.381006	0.399823	0.415154	0.428004	0.439603	0.450447	0.462254	0.472829	0.482597	0.487078	0.48895	0.483583	0.471167	0.450939	0.424363	0.393037	0.358059	0.321667	0.287529	0.252887	0.219014	0.185398	0.154228
0.013077	0.0130483	0.0130412	0.0133515	0.0141132	0.0152616	0.0186138	0.0221213	0.0291528	0.036669	0.0487217	0.062312	0.0809497	0.100289	0.122938	0.145255	0.168566	0.191608	0.213073	0.232859	0.251619	0.268893	0.287493	0.303492	0.324623	0.342422	0.362977	0.379839	0.398159	0.413179	0.425652	0.437268	0.448805	0.460805	0.471809	0.481775	0.486264	0.48804	0.483155	0.470601	0.450975	0.425566	0.394381	0.360169	0.32388	0.289933	0.255064	0.220513	0.18674	0.155059
0.0128048	0.0128931	0.0130125	0.0134088	0.0141753	0.0154097	0.0188335	0.0223099	0.0290955	0.0365066	0.0482656	0.0620684	0.0809425	0.10048	0.123127	0.145086	0.16847	0.191601	0.21293	0.232792	0.252013	0.269378	0.288326	0.304552	0.325284	0.343179	0.363784	0.380096	0.39749	0.411694	0.424461	0.436	0.447124	0.458986	0.47036	0.47997	0.484679	0.486555	0.481711	0.469852	0.450404	0.424902	0.393906	0.360621	0.325184	0.291277	0.256277	0.221924	0.188335	0.156152
0.0123058	0.0124084	0.0125589	0.0129958	0.0139126	0.0152401	0.0188096	0.0224436	0.0290406	0.0365353	0.0484543	0.0626821	0.0816039	0.101158	0.123189	0.145556	0.16911	0.192468	0.213388	0.233595	0.252829	0.27035	0.289123	0.305696	0.326151	0.343855	0.364126	0.380106	0.396979	0.41094	0.423773	0.434935	0.44594	0.458362	0.46919	0.478705	0.483748	0.486001	0.481298	0.46968	0.450789	0.424914	0.394403	0.361728	0.32712	0.292664	0.257972	0.223579	0.18987	0.157862
0.0121219	0.0121959	0.0123965	0.0128167	0.0136977	0.015116	0.0187905	0.0224866	0.0293175	0.0367191	0.0488745	0.0631071	0.082399	0.102178	0.124411	0.146919	0.170196	0.193719	0.214582	0.235082	0.254529	0.27204	0.291303	0.307974	0.327915	0.345125	0.365014	0.380698	0.396413	0.409488	0.42214	0.433758	0.444665	0.456973	0.46728	0.476988	0.48188	0.483948	0.478805	0.467641	0.448998	0.423355	0.392889	0.36101	0.326981	0.292586	0.257822	0.223412	0.189932	0.158232
0.0121721	0.0121482	0.0122771	0.0126949	0.0135831	0.0147435	0.018282	0.021947	0.0288591	0.0364732	0.0484853	0.0627967	0.0820814	0.101815	0.124065	0.146986	0.170681	0.193982	0.214795	0.235476	0.254809	0.272198	0.291124	0.307532	0.327201	0.344096	0.363713	0.379184	0.394754	0.408012	0.420313	0.431029	0.442327	0.455027	0.465344	0.475472	0.480937	0.483504	0.478543	0.467717	0.449309	0.42383	0.393646	0.361781	0.327652	0.293361	0.259173	0.224639	0.190864	0.159096
0.0123846	0.0123702	0.0124729	0.0128191	0.0136715	0.0149226	0.0183321	0.0217989	0.0289069	0.0367478	0.0485999	0.0628492	0.0822414	0.101794	0.124407	0.147502	0.171256	0.194572	0.215757	0.236195	0.255561	0.272759	0.291564	0.307171	0.326485	0.343134	0.362032	0.377157	0.392576	0.406004	0.417608	0.428319	0.439586	0.451713	0.462495	0.473192	0.479065	0.481997	0.47747	0.467006	0.448511	0.424757	0.394303	0.363018	0.328216	0.294625	0.260386	0.225852	0.192241	0.160281
0.0125111	0.0125398	0.0126138	0.0129552	0.0138338	0.0151088	0.0182509	0.0213763	0.0284222	0.0366308	0.0484065	0.062343	0.0816254	0.101471	0.124342	0.147118	0.171452	0.194576	0.216382	0.236727	0.256239	0.273594	0.2925	0.307759	0.326881	0.343671	0.362681	0.377873	0.392951	0.406124	0.418059	0.427736	0.438889	0.45033	0.461192	0.471735	0.478051	0.481372	0.477258	0.466943	0.448855	0.425072	0.394837	0.363732	0.329104	0.295467	0.261683	0.227487	0.193944	0.161969
0.0121506	0.0121124	0.0122365	0.0126639	0.0135282	0.0149178	0.0177925	0.020777	0.0277345	0.0363204	0.0482107	0.0624696	0.0819931	0.101965	0.124772	0.147621	0.171648	0.194956	0.217146	0.237797	0.25711	0.275013	0.293672	0.308759	0.327091	0.343704	0.361929	0.376682	0.391562	0.4046	0.415746	0.425841	0.436814	0.447683	0.458563	0.46956	0.475728	0.479268	0.475462	0.465862	0.448413	0.424938	0.395198	0.364157	0.330026	0.296926	0.263048	0.228858	0.195429	0.163002
0.0122031	0.012098	0.0121625	0.0126353	0.0135354	0.0147769	0.0175967	0.0208487	0.027916	0.0363108	0.048342	0.0624337	0.0819262	0.102223	0.125156	0.148137	0.172068	0.195211	0.217287	0.238033	0.25732	0.275423	0.293829	0.309256	0.32787	0.343984	0.362232	0.376727	0.391029	0.403514	0.414516	0.424284	0.435575	0.446517	0.457789	0.468777	0.47494	0.47887	0.475262	0.465551	0.448872	0.425451	0.396284	0.365544	0.331969	0.29875	0.265307	0.230959	0.197501	0.164478
0.0119285	0.0117113	0.0116516	0.0120909	0.0130006	0.0141729	0.017303	0.0208272	0.0280139	0.0358071	0.0479863	0.0620016	0.0813723	0.100963	0.123824	0.147151	0.171051	0.194314	0.216459	0.237367	0.256759	0.274647	0.292901	0.308344	0.327168	0.342737	0.360824	0.374471	0.388549	0.400472	0.411377	0.420722	0.43245	0.443457	0.454674	0.465511	0.47148	0.475417	0.471872	0.463231	0.447033	0.424685	0.396337	0.366263	0.333624	0.300441	0.26752	0.232733	0.199225	0.166061
0.0122532	0.0120455	0.0119667	0.0124371	0.013416	0.0147483	0.0179978	0.0215434	0.0285941	0.036201	0.0483755	0.0620875	0.0814129	0.101049	0.123731	0.147161	0.171283	0.194512	0.216117	0.23682	0.256618	0.274418	0.29238	0.307967	0.325962	0.340574	0.35851	0.371544	0.38564	0.397397	0.408163	0.417171	0.428646	0.440174	0.451376	0.462051	0.467593	0.47216	0.469185	0.461409	0.446131	0.424375	0.396633	0.366757	0.334094	0.301105	0.268237	0.23364	0.200065	0.167064
0.0122103	0.0120694	0.0119405	0.0122556	0.0131056	0.0143543	0.0176636	0.0211328	0.0280879	0.035554	0.0478192	0.0615479	0.0811144	0.100989	0.123731	0.147445	0.171741	0.195214	0.216853	0.237859	0.257776	0.275655	0.29376	0.309012	0.326869	0.34124	0.358765	0.371496	0.384895	0.39649	0.40731	0.416641	0.427813	0.439612	0.450619	0.461068	0.466877	0.471762	0.469212	0.46177	0.446596	0.425258	0.397648	0.368297	0.335863	0.302613	0.269325	0.234872	0.201116	0.168167
0.0122485	0.0122437	0.0122843	0.0127332	0.0136595	0.0148653	0.0183226	0.0217512	0.0285463	0.0364183	0.0484375	0.0624146	0.0816302	0.101791	0.125068	0.148791	0.173403	0.196823	0.218488	0.239454	0.259357	0.277216	0.295506	0.310829	0.327815	0.341899	0.358307	0.37137	0.384821	0.39621	0.406243	0.415545	0.426223	0.438476	0.449206	0.460196	0.466239	0.47116	0.468646	0.462066	0.447535	0.427159	0.399455	0.370185	0.336993	0.304536	0.270973	0.237073	0.202773	0.170192
0.0118808	0.0119882	0.0121768	0.012609	0.0134256	0.014617	0.017974	0.0217034	0.0287158	0.0366308	0.0488339	0.0627895	0.081666	0.101433	0.124858	0.148505	0.173128	0.196448	0.218577	0.239246	0.259584	0.2773	0.295346	0.310368	0.327402	0.341551	0.358295	0.371427	0.384554	0.395055	0.40508	0.414433	0.425621	0.436807	0.44801	0.459229	0.465134	0.46988	0.467681	0.461247	0.446541	0.426469	0.398925	0.370515	0.338034	0.305617	0.271999	0.237646	0.204012	0.171314
0.0118688	0.0121601	0.0124514	0.0129122	0.0138243	0.0151375	0.0185422	0.0222	0.0290835	0.0372778	0.0492732	0.0634103	0.0821196	0.101992	0.125409	0.148925	0.173236	0.196229	0.218448	0.239249	0.259491	0.276729	0.294732	0.309638	0.326504	0.340178	0.356301	0.369161	0.381849	0.391901	0.401298	0.410307	0.421822	0.433039	0.444443	0.455724	0.462063	0.466748	0.464761	0.45805	0.444204	0.42437	0.397779	0.369794	0.338019	0.306274	0.273095	0.238659	0.204972	0.171961
0.011716	0.0120479	0.0123368	0.0126663	0.0134303	0.0147674	0.0181674	0.0217488	0.0284055	0.0370247	0.0489389	0.0631978	0.0819549	0.102164	0.125393	0.148658	0.172694	0.196169	0.218622	0.239588	0.259782	0.276725	0.293997	0.308974	0.325157	0.338994	0.355026	0.367392	0.379731	0.390148	0.399522	0.409018	0.419972	0.430785	0.442666	0.453714	0.460697	0.466325	0.464718	0.458303	0.444483	0.42453	0.398541	0.370687	0.33881	0.307377	0.273912	0.239478	0.206042	0.172465
0.0121983	0.0123869	0.0125612	0.0128931	0.0137336	0.0149083	0.0182891	0.0219016	0.0284437	0.0370844	0.0486811	0.0631715	0.0821507	0.102383	0.125722	0.148844	0.172703	0.196482	0.219052	0.240225	0.260357	0.277221	0.294455	0.309719	0.325654	0.339464	0.354315	0.366083	0.377938	0.387584	0.39676	0.405864	0.416018	0.42696	0.438672	0.449791	0.457606	0.463775	0.462032	0.455901	0.442461	0.423737	0.398319	0.370983	0.339951	0.308996	0.276104	0.242212	0.20852	0.174886
0.0122365	0.0123655	0.0125541	0.0128239	0.0135306	0.0147507	0.0179907	0.0215243	0.0280449	0.0364278	0.0480364	0.0624576	0.0818737	0.102312	0.125806	0.148985	0.172844	0.196859	0.219618	0.24081	0.26063	0.277818	0.294832	0.310058	0.325909	0.339493	0.353959	0.364799	0.376188	0.385437	0.39483	0.403562	0.413463	0.424141	0.43606	0.447382	0.4549	0.462035	0.460244	0.454714	0.441212	0.422856	0.397894	0.37084	0.340209	0.309203	0.276827	0.242988	0.209394	0.175614
0.0122341	0.0123058	0.012523	0.0129839	0.0138195	0.0148772	0.0183536	0.0219541	0.0289236	0.0370486	0.0490631	0.0633434	0.0829457	0.103085	0.126649	0.14988	0.174	0.197764	0.220403	0.241476	0.261081	0.278422	0.295326	0.310068	0.32612	0.339335	0.353942	0.364321	0.375665	0.384377	0.393467	0.401494	0.41179	0.422252	0.433966	0.445878	0.452737	0.460428	0.458959	0.453718	0.439973	0.421822	0.397048	0.370181	0.339901	0.30923	0.277372	0.243403	0.209988	0.176461
0.0118855	0.0120145	0.0123034	0.0128119	0.0136954	0.0149274	0.0183703	0.0219446	0.0291767	0.0374092	0.0499059	0.0635082	0.0831463	0.103496	0.126976	0.150386	0.174633	0.199254	0.221547	0.242945	0.262194	0.279833	0.296847	0.310973	0.326585	0.339617	0.354561	0.364436	0.375281	0.383687	0.392292	0.400315	0.41003	0.420774	0.432261	0.444686	0.451228	0.459029	0.45794	0.453282	0.439558	0.421844	0.397411	0.371236	0.341009	0.310474	0.278522	0.244344	0.211008	0.177333
0.0123607	0.0125111	0.012831	0.0132847	0.0140845	0.0152664	0.0187547	0.0223672	0.0298165	0.0376073	0.0506461	0.0642722	0.0836453	0.103938	0.127336	0.150964	0.17512	0.199965	0.22232	0.244296	0.263655	0.281099	0.29829	0.311717	0.328058	0.340035	0.355048	0.364842	0.37566	0.383699	0.391867	0.400298	0.410018	0.420953	0.431561	0.44391	0.451223	0.458346	0.457758	0.452871	0.440109	0.422331	0.398077	0.372036	0.342026	0.311756	0.279451	0.245031	0.211521	0.178195
0.0123607	0.0125612	0.0128979	0.0133587	0.014192	0.015498	0.0190102	0.022742	0.0301389	0.0380514	0.0511021	0.065041	0.0845884	0.104652	0.128081	0.151926	0.176158	0.200992	0.222987	0.244537	0.263982	0.28124	0.298275	0.311433	0.327514	0.338743	0.353243	0.362533	0.373067	0.380968	0.388847	0.396731	0.406052	0.417238	0.428021	0.440209	0.44853	0.455595	0.455559	0.450949	0.439732	0.42219	0.398405	0.372704	0.343017	0.312801	0.280941	0.246901	0.213434	0.180217
0.0123655	0.0125589	0.0129934	0.0135903	0.0144331	0.015763	0.0194304	0.0230691	0.0302654	0.0381111	0.0512716	0.0656379	0.0853787	0.105494	0.128967	0.152853	0.177421	0.2022	0.224899	0.246103	0.265367	0.28225	0.29956	0.312689	0.328634	0.33918	0.35331	0.362196	0.372394	0.379755	0.387519	0.394763	0.404068	0.41471	0.426144	0.438832	0.447458	0.454401	0.454666	0.450225	0.439378	0.421567	0.39781	0.372351	0.343346	0.313243	0.281734	0.247667	0.213978	0.180506
0.0122485	0.0124442	0.0127546	0.0132871	0.014032	0.0152616	0.018769	0.0225057	0.0294656	0.0375166	0.0502808	0.0649957	0.0848654	0.105284	0.128805	0.152569	0.176941	0.201574	0.224395	0.244905	0.264178	0.281182	0.298096	0.311937	0.326635	0.337766	0.351287	0.360062	0.369417	0.376673	0.384287	0.391261	0.400226	0.41061	0.422956	0.435682	0.44461	0.45209	0.452374	0.448965	0.438041	0.420535	0.396845	0.371835	0.343055	0.31304	0.282111	0.248622	0.215007	0.181318
0.0121625	0.0123177	0.0124968	0.0129695	0.0137503	0.0150635	0.0184873	0.0222096	0.0293915	0.0375405	0.0500754	0.0647736	0.0846099	0.104981	0.127983	0.151645	0.17634	0.201063	0.224109	0.244898	0.264376	0.281681	0.298552	0.312446	0.326979	0.338232	0.351182	0.360222	0.369309	0.37673	0.384332	0.390814	0.399844	0.410216	0.422546	0.435229	0.443478	0.451503	0.451959	0.448776	0.437781	0.420772	0.397447	0.372556	0.34423	0.314184	0.283408	0.249847	0.216065	0.182111
0.0122079	0.0123655	0.012535	0.0129624	0.0136643	0.0149823	0.018239	0.0221905	0.0294083	0.0375739	0.0498725	0.0649073	0.0848463	0.105619	0.128692	0.152399	0.176767	0.201593	0.22446	0.245989	0.265536	0.283176	0.299813	0.313702	0.32818	0.339727	0.351753	0.360291	0.368707	0.37561	0.38267	0.389203	0.397896	0.408485	0.42007	0.432645	0.440852	0.448313	0.4489	0.446049	0.435265	0.419215	0.396327	0.371797	0.343943	0.314351	0.283813	0.250626	0.217049	0.183249
0.0120909	0.012227	0.0124084	0.0128167	0.0135521	0.0148152	0.018091	0.0220974	0.0293677	0.0377577	0.0499728	0.0652607	0.0852975	0.106091	0.129428	0.153235	0.177734	0.202618	0.2254	0.247417	0.267	0.284778	0.301329	0.315187	0.329429	0.340813	0.352018	0.360136	0.368402	0.374841	0.382073	0.38863	0.39738	0.408254	0.41905	0.431664	0.439765	0.44736	0.448349	0.445737	0.434866	0.41985	0.397378	0.37301	0.345292	0.315583	0.284795	0.251423	0.217655	0.184181
0.0119381	0.0120479	0.0121744	0.0125732	0.0133324	0.0145597	0.0178641	0.0218395	0.0289236	0.0374235	0.0498701	0.0652965	0.0855172	0.106144	0.129564	0.153371	0.178013	0.20284	0.225844	0.247947	0.267804	0.285661	0.302334	0.316089	0.330288	0.341596	0.351891	0.359331	0.367206	0.37328	0.380483	0.386471	0.395167	0.405887	0.416651	0.429031	0.437029	0.444474	0.445653	0.443227	0.432471	0.418441	0.396189	0.372482	0.344903	0.315363	0.285117	0.252015	0.21829	0.184766
0.012153	0.0123249	0.012566	0.0130483	0.0139007	0.0150659	0.0183655	0.0220257	0.0294059	0.0375715	0.0505315	0.0658289	0.0862359	0.106793	0.130471	0.15393	0.178555	0.203339	0.226558	0.248257	0.268074	0.285272	0.302107	0.315521	0.330016	0.340758	0.350948	0.357748	0.365682	0.37121	0.378497	0.384855	0.393503	0.403951	0.415077	0.427309	0.43611	0.443576	0.444731	0.44231	0.431788	0.418255	0.39632	0.372817	0.345409	0.31607	0.285425	0.252294	0.218472	0.184871
0.0122747	0.0125039	0.0126973	0.013065	0.0139747	0.0154574	0.0186783	0.0222717	0.0298309	0.0380371	0.0511451	0.0662683	0.0865678	0.107533	0.131307	0.155188	0.17995	0.204716	0.228077	0.248928	0.268638	0.285905	0.302762	0.315853	0.330487	0.340481	0.350511	0.356991	0.363877	0.368827	0.375565	0.38203	0.390466	0.400818	0.413296	0.425432	0.434116	0.442053	0.443079	0.440603	0.430898	0.417888	0.396351	0.373922	0.347114	0.318107	0.287142	0.254181	0.220398	0.186222
0.0130483	0.0130985	0.0132799	0.0137312	0.0145788	0.0159111	0.0190818	0.0227373	0.030263	0.0386388	0.0516632	0.0666694	0.0865296	0.10781	0.13188	0.155856	0.180265	0.204912	0.228146	0.249088	0.268934	0.286137	0.302945	0.315975	0.330207	0.340206	0.350574	0.357428	0.363574	0.36776	0.374166	0.380965	0.389804	0.400195	0.412766	0.425222	0.433987	0.442012	0.443032	0.440646	0.430678	0.417343	0.396043	0.37406	0.347868	0.319258	0.288388	0.25509	0.221282	0.186895
0.0127642	0.0128287	0.0130412	0.013564	0.0144498	0.0157487	0.01944	0.0229951	0.03054	0.0388083	0.051945	0.0665643	0.0865725	0.107579	0.131696	0.155866	0.180377	0.204984	0.228055	0.249055	0.268814	0.28559	0.302738	0.315437	0.328946	0.337953	0.348613	0.35569	0.361795	0.365666	0.371924	0.378857	0.387801	0.397817	0.410336	0.423408	0.4316	0.439777	0.441305	0.439722	0.43069	0.41714	0.395819	0.374251	0.348355	0.319928	0.288928	0.255597	0.222265	0.187838
0.0121124	0.0122628	0.0125254	0.0130674	0.0140201	0.0152449	0.0188335	0.0224388	0.0300935	0.0385743	0.0517707	0.0664951	0.0864651	0.106939	0.130865	0.155575	0.18004	0.204451	0.227645	0.24931	0.269013	0.286373	0.303521	0.31607	0.329135	0.338561	0.349019	0.355981	0.362765	0.366728	0.372064	0.378504	0.387768	0.397643	0.409209	0.422699	0.431062	0.438956	0.440966	0.440193	0.43085	0.417546	0.396189	0.374311	0.348568	0.320623	0.290243	0.256915	0.223698	0.189612
0.011673	0.0119858	0.0122628	0.0127069	0.0137288	0.015116	0.018824	0.0221953	0.0300195	0.0384502	0.0516537	0.0663685	0.086668	0.107235	0.131054	0.15561	0.180499	0.205146	0.228373	0.250093	0.269929	0.287283	0.304282	0.316667	0.329601	0.338774	0.348465	0.35441	0.361358	0.365439	0.370694	0.376458	0.385464	0.395458	0.40716	0.420134	0.428665	0.437418	0.439655	0.439283	0.430485	0.418157	0.398011	0.375994	0.34995	0.32213	0.291967	0.258684	0.225412	0.191169
0.0116516	0.0118521	0.0120288	0.0123965	0.0133539	0.0147578	0.0183082	0.022052	0.0296972	0.038603	0.0512454	0.0665834	0.0867946	0.107653	0.131472	0.155935	0.180912	0.205779	0.22912	0.250621	0.270314	0.28825	0.304555	0.317441	0.32956	0.339643	0.348687	0.353971	0.360757	0.364641	0.369789	0.375197	0.383761	0.393629	0.405926	0.418556	0.42696	0.436673	0.438622	0.438963	0.43027	0.418623	0.399193	0.376892	0.35108	0.32351	0.293653	0.260675	0.227506	0.192926
0.012036	0.0121816	0.0122986	0.0126018	0.013447	0.0149154	0.0186783	0.0225319	0.0300219	0.0388584	0.0515892	0.0665954	0.0866036	0.107705	0.131968	0.156279	0.181034	0.205657	0.228872	0.250143	0.269851	0.287469	0.303561	0.316419	0.328443	0.338153	0.347365	0.352718	0.35898	0.362044	0.367382	0.372702	0.381512	0.391831	0.404273	0.417076	0.426144	0.436568	0.438784	0.439462	0.4309	0.419654	0.400642	0.378647	0.353162	0.325568	0.296024	0.263041	0.229562	0.195066
0.0124538	0.0126353	0.0127284	0.0129982	0.0137694	0.0149894	0.0189314	0.0228638	0.0304898	0.0392309	0.052093	0.0673021	0.0872172	0.108059	0.13226	0.156828	0.181459	0.20597	0.229443	0.250829	0.270264	0.288049	0.30413	0.316856	0.328775	0.338167	0.347257	0.352436	0.358257	0.361177	0.36589	0.371112	0.379674	0.389258	0.401738	0.415569	0.424389	0.434555	0.436568	0.437292	0.429054	0.41788	0.39915	0.377998	0.353042	0.325764	0.296308	0.263657	0.230658	0.196045
0.0127666	0.0129528	0.0131104	0.013564	0.0143997	0.0155911	0.0193659	0.0234941	0.0310318	0.0394816	0.0526015	0.0676722	0.0873652	0.10834	0.132637	0.157217	0.181616	0.206438	0.230028	0.251602	0.27145	0.288971	0.304901	0.317414	0.32946	0.338466	0.347314	0.351968	0.357042	0.359816	0.364252	0.369777	0.377594	0.387099	0.399403	0.413112	0.422677	0.432304	0.435062	0.435668	0.428028	0.416935	0.399006	0.378692	0.354043	0.326728	0.297151	0.264822	0.231699	0.197117
0.012769	0.0130101	0.0132154	0.0137359	0.0147196	0.0159517	0.01944	0.0233365	0.031156	0.0394768	0.0526923	0.0678727	0.0878881	0.108887	0.133439	0.15811	0.182703	0.208269	0.231857	0.253887	0.273855	0.291325	0.307298	0.319561	0.331453	0.340178	0.34869	0.35234	0.356932	0.35946	0.363483	0.368958	0.37588	0.385418	0.397153	0.410729	0.420418	0.43054	0.433412	0.434708	0.427488	0.416331	0.399646	0.379497	0.355339	0.328178	0.298423	0.266181	0.232895	0.198296
0.0132942	0.0135211	0.0137622	0.0143066	0.0152712	0.0166059	0.0198912	0.0237162	0.0314091	0.0398779	0.0528976	0.0684529	0.0886474	0.109742	0.134146	0.158698	0.183732	0.20911	0.232384	0.254448	0.274533	0.29254	0.308329	0.320564	0.332308	0.340822	0.348339	0.351354	0.356053	0.358171	0.362299	0.367163	0.374206	0.384079	0.395518	0.408841	0.418107	0.428952	0.432462	0.434052	0.427008	0.416445	0.400623	0.380311	0.356717	0.329656	0.3002	0.268007	0.234636	0.200302
0.0131032	0.0132799	0.0134399	0.013841	0.014765	0.0160925	0.0192704	0.0228065	0.0305257	0.038985	0.051933	0.0676244	0.088146	0.109319	0.133728	0.158275	0.183751	0.209134	0.232542	0.254434	0.274215	0.292416	0.307955	0.320229	0.332354	0.340897	0.348009	0.350812	0.355136	0.356925	0.360912	0.365193	0.372623	0.382424	0.394353	0.407857	0.417128	0.428966	0.432454	0.434119	0.426846	0.416942	0.400943	0.38109	0.357691	0.3311	0.301993	0.269672	0.236426	0.201913
0.0128812	0.0129862	0.0131701	0.0134852	0.0142421	0.0156078	0.0191248	0.0226967	0.0303275	0.038708	0.051699	0.0672281	0.0877496	0.109128	0.133484	0.158215	0.183737	0.208806	0.232597	0.254408	0.273945	0.292044	0.307637	0.319678	0.331821	0.340118	0.347231	0.350347	0.354418	0.35579	0.359553	0.363409	0.371057	0.380092	0.391853	0.406066	0.415053	0.426674	0.43075	0.432612	0.425201	0.415794	0.399419	0.380084	0.357116	0.330978	0.302193	0.269832	0.236983	0.202854
0.0120766	0.0120431	0.0121267	0.0124705	0.0133229	0.0145525	0.0182629	0.0224149	0.0291886	0.0380156	0.0508108	0.066359	0.0865439	0.108204	0.133045	0.157836	0.183388	0.208549	0.232439	0.254037	0.274103	0.29191	0.307219	0.320079	0.331733	0.340433	0.347474	0.351462	0.354857	0.356168	0.359723	0.3634	0.370661	0.379499	0.391261	0.404951	0.414239	0.425093	0.429718	0.431516	0.424174	0.415049	0.39787	0.378998	0.355719	0.329839	0.301322	0.269352	0.236601	0.202599
0.0123034	0.0122031	0.0121816	0.0124705	0.0132871	0.0144642	0.0181053	0.0222335	0.0292029	0.0378413	0.0507726	0.0661441	0.0864173	0.108073	0.132892	0.157926	0.183593	0.208904	0.232716	0.254759	0.274619	0.292342	0.307883	0.320463	0.331702	0.339645	0.346467	0.350394	0.353813	0.354991	0.358238	0.361693	0.368946	0.377737	0.389308	0.403247	0.413041	0.423577	0.428052	0.430423	0.423821	0.415261	0.397929	0.379213	0.356158	0.330603	0.30237	0.27035	0.237744	0.203504
0.0123989	0.0123273	0.0123368	0.0127045	0.0135831	0.0146767	0.0184587	0.0224746	0.0294703	0.0382138	0.0511403	0.0666001	0.087031	0.108632	0.133558	0.158702	0.184472	0.209747	0.233129	0.255262	0.275328	0.292547	0.308169	0.321096	0.33206	0.33971	0.346312	0.350022	0.353668	0.354859	0.357679	0.360962	0.368189	0.377534	0.388766	0.402105	0.41263	0.423599	0.428009	0.430403	0.424666	0.416073	0.399056	0.380347	0.357426	0.332117	0.303824	0.271842	0.23905	0.204867
0.0125827	0.0125517	0.0126949	0.013225	0.0141538	0.01519	0.018812	0.0224412	0.030072	0.0383355	0.0515558	0.0667315	0.0876302	0.108999	0.133902	0.159538	0.185463	0.210826	0.234538	0.257086	0.277159	0.294608	0.310263	0.32203	0.333686	0.340973	0.347813	0.350535	0.354415	0.354955	0.357163	0.360176	0.367459	0.37635	0.387414	0.401236	0.412012	0.423412	0.428426	0.431055	0.425459	0.417293	0.400907	0.382343	0.360155	0.335054	0.306973	0.274774	0.242006	0.207699
0.0125135	0.0127308	0.0130316	0.0135855	0.0145095	0.0158609	0.0196883	0.0233604	0.0310939	0.0393192	0.0525204	0.0675838	0.0883274	0.109248	0.133933	0.158955	0.185131	0.210977	0.234633	0.256506	0.276209	0.29335	0.308898	0.320504	0.331766	0.338994	0.345844	0.348355	0.352555	0.352928	0.355693	0.357958	0.36445	0.373065	0.384647	0.398335	0.40897	0.420235	0.42559	0.429114	0.423818	0.415658	0.400241	0.381694	0.359857	0.334483	0.306871	0.274922	0.24241	0.208169
0.0126615	0.0128549	0.0131963	0.0137742	0.0147196	0.0160782	0.0197313	0.0233795	0.031113	0.0391831	0.0527735	0.0676459	0.0881316	0.109224	0.134258	0.159037	0.185059	0.210953	0.2347	0.257129	0.276572	0.293669	0.308907	0.319835	0.331556	0.338373	0.345132	0.347269	0.350779	0.350511	0.35293	0.355487	0.36202	0.370677	0.381572	0.395649	0.406661	0.418157	0.4239	0.427137	0.421932	0.414091	0.399345	0.381123	0.359771	0.335312	0.307613	0.275655	0.243148	0.209174
0.0123846	0.0126281	0.0130435	0.0136333	0.0145358	0.0160137	0.0197002	0.0234774	0.0311154	0.0395771	0.0530361	0.0683144	0.088953	0.110317	0.13507	0.159937	0.18584	0.211939	0.234903	0.257425	0.276894	0.294016	0.309113	0.320277	0.33132	0.337933	0.344246	0.345901	0.34863	0.348355	0.350853	0.353448	0.359295	0.368373	0.379106	0.392846	0.403934	0.415541	0.421264	0.425029	0.4206	0.413072	0.399061	0.381355	0.36015	0.335615	0.307919	0.276491	0.244499	0.210676
0.0122318	0.0122007	0.0123798	0.0128836	0.0138147	0.015221	0.0188263	0.0225677	0.030103	0.0387987	0.0522291	0.0677629	0.0888408	0.110516	0.135036	0.160016	0.185637	0.211946	0.235345	0.258586	0.27826	0.295615	0.31114	0.322868	0.334003	0.340546	0.346309	0.347154	0.349105	0.348721	0.350509	0.353274	0.358785	0.367576	0.377606	0.391275	0.402304	0.414158	0.419685	0.422808	0.418678	0.411515	0.397691	0.380755	0.360005	0.335995	0.308413	0.277202	0.245127	0.211275
0.0122222	0.012215	0.0124347	0.0130292	0.0139843	0.0153213	0.0192394	0.0230047	0.0305376	0.0393861	0.0525992	0.0680255	0.0891631	0.110995	0.135335	0.160863	0.186883	0.213161	0.236625	0.259199	0.279604	0.296795	0.312049	0.323997	0.334567	0.340978	0.347002	0.347947	0.349552	0.348945	0.34986	0.351698	0.356958	0.365551	0.376677	0.389857	0.400974	0.41316	0.418449	0.422073	0.418415	0.410971	0.396724	0.380259	0.359868	0.336002	0.308972	0.277942	0.245829	0.211457
0.0129218	0.0127714	0.0128119	0.0132465	0.0141538	0.0154646	0.0191821	0.0230071	0.030497	0.0391521	0.0526159	0.0681354	0.0895499	0.111167	0.135399	0.16083	0.186793	0.213405	0.236806	0.258863	0.279322	0.296697	0.312302	0.323997	0.334884	0.341018	0.346844	0.34703	0.348437	0.347787	0.348482	0.349989	0.355153	0.363947	0.375056	0.388443	0.399534	0.411403	0.417078	0.420953	0.417188	0.409932	0.395788	0.379719	0.35946	0.335971	0.309382	0.278105	0.245812	0.211953
0.0127761	0.0127833	0.0130006	0.0134614	0.0143352	0.0155935	0.0193612	0.0228256	0.0306546	0.0388608	0.0524296	0.0674406	0.0886116	0.109735	0.134435	0.160094	0.186217	0.212617	0.236498	0.258271	0.278639	0.295983	0.311371	0.322084	0.332946	0.338313	0.344225	0.34416	0.345987	0.344805	0.345051	0.346367	0.352219	0.360461	0.372196	0.385917	0.396726	0.409306	0.415653	0.420177	0.417059	0.410507	0.396848	0.38108	0.361189	0.338318	0.311892	0.280144	0.247923	0.213756
0.0128239	0.0128119	0.012948	0.0132871	0.0141633	0.0155434	0.019237	0.0227349	0.0301102	0.0382114	0.0518972	0.0671803	0.0884516	0.110074	0.134917	0.16056	0.186726	0.213195	0.237386	0.259228	0.279327	0.296143	0.31166	0.32276	0.333681	0.338922	0.344487	0.344151	0.345189	0.343864	0.344347	0.345266	0.35117	0.358816	0.370878	0.38495	0.396432	0.409008	0.415421	0.420115	0.417384	0.4112	0.397992	0.382653	0.362765	0.339996	0.314081	0.282312	0.250475	0.215945
0.0127737	0.0128549	0.0130507	0.0134136	0.0142445	0.0156246	0.0192657	0.022816	0.0305591	0.0386388	0.0524917	0.0671755	0.0887835	0.11011	0.135437	0.161243	0.187619	0.213797	0.238489	0.260451	0.280168	0.296931	0.312066	0.32281	0.333344	0.338268	0.34385	0.343127	0.344053	0.341966	0.342052	0.342582	0.34837	0.355463	0.367767	0.382164	0.393684	0.40684	0.413165	0.418036	0.415225	0.409875	0.397096	0.382326	0.362987	0.340185	0.314341	0.283071	0.251316	0.21628
0.0122341	0.0122509	0.012375	0.0127714	0.0137598	0.0152855	0.0190245	0.0228017	0.0304516	0.0385504	0.0525824	0.0676053	0.089366	0.111217	0.136564	0.162062	0.188851	0.215122	0.239375	0.261611	0.280898	0.297669	0.312579	0.323326	0.334042	0.33854	0.343492	0.342601	0.342838	0.340526	0.34108	0.340987	0.346574	0.354494	0.366098	0.380266	0.392056	0.405558	0.412396	0.417166	0.415006	0.410472	0.397559	0.383551	0.3644	0.34152	0.315924	0.284909	0.252872	0.218214
0.0121864	0.0122795	0.0124944	0.012991	0.0140487	0.0156269	0.0193349	0.0234607	0.0309125	0.0392094	0.0529358	0.0681783	0.0899056	0.111592	0.137505	0.162745	0.18967	0.215914	0.240072	0.262504	0.28145	0.298497	0.313035	0.324104	0.334555	0.339528	0.344051	0.343146	0.343497	0.340462	0.34087	0.340639	0.345748	0.353637	0.364923	0.379621	0.391466	0.405333	0.412398	0.417706	0.415445	0.411336	0.398199	0.384301	0.365145	0.342534	0.316891	0.28633	0.254362	0.219758
0.012566	0.012461	0.0125803	0.0131486	0.0142517	0.0157702	0.019471	0.023869	0.031156	0.039897	0.0533131	0.0691644	0.0907103	0.112746	0.138477	0.163661	0.190575	0.216743	0.240652	0.263428	0.282536	0.299935	0.314568	0.326153	0.335756	0.340873	0.344924	0.343649	0.343306	0.3404	0.341068	0.340985	0.346632	0.354207	0.364777	0.379251	0.390843	0.40413	0.411033	0.416858	0.415063	0.410644	0.398209	0.38475	0.365322	0.342663	0.316961	0.285948	0.254534	0.220403
0.0127451	0.0127475	0.0129051	0.0135139	0.0146265	0.0160424	0.0198148	0.0241221	0.0314998	0.0404128	0.0536951	0.0696372	0.0909204	0.11324	0.138477	0.163991	0.190842	0.217154	0.240987	0.263237	0.282448	0.299223	0.313914	0.325628	0.334772	0.339953	0.343666	0.342639	0.342083	0.339889	0.34018	0.340648	0.345918	0.353878	0.365386	0.379922	0.392042	0.405489	0.412255	0.418472	0.417398	0.41305	0.401138	0.387448	0.367686	0.345137	0.318909	0.288106	0.256334	0.221714
0.0128334	0.0127881	0.012917	0.0135306	0.014617	0.0158371	0.0195235	0.0237424	0.0314162	0.0402504	0.0534587	0.0691477	0.0904811	0.11298	0.137887	0.163554	0.189994	0.216187	0.239867	0.262234	0.281865	0.298812	0.313575	0.324892	0.333741	0.33876	0.342334	0.340794	0.340023	0.337974	0.337862	0.338526	0.343965	0.352589	0.364216	0.378926	0.3908	0.404426	0.411267	0.418215	0.417393	0.413525	0.402325	0.38868	0.36928	0.346951	0.321094	0.290296	0.258032	0.223306
0.0125947	0.0126926	0.0128501	0.0134232	0.0144618	0.0155935	0.0191702	0.0233891	0.0312897	0.0401286	0.0532534	0.0685986	0.0898197	0.112414	0.137722	0.164	0.190458	0.21706	0.240633	0.262922	0.282858	0.299734	0.314062	0.324527	0.333294	0.338096	0.341816	0.340159	0.339165	0.336475	0.335269	0.335577	0.340667	0.349291	0.360945	0.3755	0.387352	0.402103	0.409672	0.416572	0.416252	0.412864	0.402019	0.388527	0.369498	0.347842	0.322297	0.291492	0.259386	0.224727
0.0121935	0.0122437	0.0124156	0.0130985	0.0142517	0.0153906	0.018886	0.0229593	0.0309363	0.0398588	0.0531602	0.0687275	0.0901993	0.112595	0.138439	0.164628	0.190914	0.217368	0.240839	0.263273	0.283312	0.300173	0.314604	0.32457	0.333428	0.338487	0.341677	0.339564	0.338819	0.33483	0.333416	0.333082	0.337802	0.346235	0.357314	0.371802	0.383757	0.398524	0.406709	0.413537	0.412833	0.409992	0.39924	0.385738	0.367697	0.34641	0.321819	0.291616	0.259796	0.225525
0.0121577	0.0122867	0.012523	0.0131247	0.0141227	0.0154431	0.0189863	0.0229378	0.0308575	0.0397084	0.0531674	0.0688445	0.0903784	0.112781	0.138997	0.16507	0.191611	0.217963	0.241557	0.264175	0.284055	0.300715	0.315633	0.325451	0.334467	0.338879	0.342059	0.339984	0.339017	0.334376	0.333631	0.332841	0.337456	0.345349	0.356278	0.37031	0.382704	0.397352	0.405916	0.412943	0.412697	0.409691	0.398763	0.385989	0.368165	0.346495	0.321991	0.291986	0.26062	0.226246
0.0122413	0.0124801	0.012769	0.0133229	0.0142159	0.015701	0.0193707	0.0233962	0.0312969	0.0399758	0.053781	0.0695488	0.0910517	0.113502	0.139606	0.165471	0.191761	0.217555	0.241746	0.264438	0.284162	0.300754	0.315779	0.325635	0.33483	0.338905	0.341804	0.339464	0.338232	0.333373	0.33238	0.331685	0.336272	0.343272	0.35389	0.367865	0.380624	0.394694	0.403555	0.410536	0.410304	0.407871	0.397206	0.384583	0.367394	0.34592	0.321595	0.292144	0.261136	0.227065
0.0124228	0.0127475	0.0131653	0.0137073	0.0145382	0.0159636	0.019502	0.0236995	0.0316502	0.0404032	0.0543111	0.0701648	0.0915006	0.113942	0.139692	0.166161	0.192998	0.218643	0.243143	0.265983	0.285566	0.302561	0.317219	0.327215	0.336004	0.339669	0.342448	0.3404	0.338967	0.334839	0.333168	0.33206	0.337253	0.343578	0.353892	0.368137	0.381347	0.395487	0.404352	0.411993	0.411904	0.409961	0.399501	0.387099	0.369715	0.348382	0.324023	0.294126	0.263485	0.22965
0.012886	0.0130531	0.013311	0.0138529	0.0147889	0.0162047	0.019736	0.023986	0.032197	0.0411147	0.0546573	0.0705492	0.0919399	0.114422	0.139826	0.166498	0.193437	0.219498	0.243921	0.266327	0.28563	0.30279	0.317008	0.32701	0.335152	0.338805	0.341193	0.3388	0.336487	0.332019	0.329942	0.328798	0.33371	0.340173	0.350146	0.364701	0.377706	0.392371	0.401189	0.409306	0.409803	0.408416	0.398354	0.386715	0.370154	0.3489	0.324479	0.294431	0.263629	0.230479
0.0127523	0.0128263	0.0130364	0.0135975	0.014574	0.0158848	0.0196286	0.0239764	0.0324143	0.0413607	0.054908	0.0708596	0.0925893	0.115128	0.140619	0.167379	0.194591	0.220601	0.244733	0.266926	0.286676	0.304056	0.318267	0.327843	0.335868	0.339349	0.34145	0.338815	0.336444	0.33148	0.329092	0.327987	0.333084	0.339641	0.34963	0.363767	0.376195	0.390776	0.399894	0.408602	0.409457	0.408366	0.398178	0.386483	0.370307	0.349681	0.325112	0.294976	0.264357	0.231458
0.0126162	0.0127236	0.0129122	0.0133611	0.0141968	0.0155959	0.0192991	0.023678	0.0323068	0.0412819	0.0550274	0.0711103	0.0930334	0.115374	0.141344	0.167501	0.194801	0.221053	0.245366	0.267788	0.28733	0.304578	0.318749	0.328094	0.336288	0.3397	0.341651	0.338466	0.336212	0.330233	0.328579	0.32669	0.330785	0.337165	0.347713	0.36116	0.373074	0.387625	0.396695	0.404839	0.405816	0.404541	0.395019	0.383255	0.367743	0.34714	0.323121	0.293634	0.263084	0.229486
0.0124466	0.0126138	0.0129409	0.013459	0.0142732	0.0156675	0.019428	0.0239048	0.0323211	0.0416424	0.0554237	0.0715879	0.0936972	0.116129	0.142371	0.16847	0.195305	0.221224	0.245323	0.267714	0.287264	0.304688	0.31878	0.328266	0.33614	0.339669	0.34147	0.337991	0.335799	0.329658	0.327691	0.325859	0.330066	0.336587	0.347111	0.360976	0.372771	0.387288	0.396189	0.404598	0.405565	0.40451	0.395344	0.383752	0.368068	0.347833	0.324346	0.295145	0.264705	0.231212
0.012523	0.0127355	0.0130364	0.0135688	0.0145119	0.0159564	0.0196835	0.0241507	0.0325384	0.0414824	0.0553378	0.0713061	0.0930072	0.115157	0.141249	0.167155	0.193929	0.219594	0.243761	0.266066	0.285642	0.302859	0.316786	0.326363	0.334574	0.33848	0.340663	0.337069	0.335102	0.329326	0.327218	0.325384	0.329949	0.336241	0.347579	0.361471	0.37344	0.387859	0.396678	0.404763	0.405226	0.403791	0.395611	0.384079	0.368366	0.348286	0.324806	0.295625	0.265309	0.230987
0.0123726	0.0125039	0.0128239	0.0134614	0.0145215	0.015966	0.0198697	0.0240361	0.0322328	0.0413201	0.0552709	0.0713491	0.0928711	0.115059	0.141132	0.166995	0.193662	0.219579	0.243773	0.266009	0.285492	0.30232	0.316371	0.326031	0.33386	0.337637	0.339481	0.336131	0.334132	0.328531	0.326678	0.325083	0.329276	0.335381	0.346371	0.361143	0.373719	0.388429	0.397457	0.405618	0.406623	0.405276	0.397378	0.386333	0.37072	0.350554	0.326891	0.297776	0.267578	0.233726
0.0125254	0.0126949	0.0129647	0.013533	0.0146791	0.0161092	0.0198864	0.0238379	0.032302	0.0409022	0.0550512	0.0709886	0.0924652	0.114718	0.140659	0.16671	0.193282	0.219577	0.243709	0.266033	0.28532	0.302131	0.316163	0.325081	0.332853	0.336262	0.338246	0.334701	0.332318	0.326528	0.323878	0.322209	0.326401	0.332573	0.343602	0.357858	0.370353	0.384848	0.394343	0.402779	0.404092	0.402922	0.395621	0.384807	0.369818	0.350263	0.326771	0.297332	0.267224	0.23332
0.0122318	0.0122341	0.0124562	0.0130316	0.0142159	0.015775	0.0196119	0.0238284	0.0321922	0.0411959	0.0554333	0.0720105	0.093585	0.115725	0.141533	0.167804	0.195197	0.221418	0.245067	0.267485	0.28703	0.303709	0.317438	0.32654	0.334149	0.337131	0.338475	0.335192	0.332394	0.326533	0.323892	0.320912	0.325172	0.332129	0.343107	0.357151	0.369959	0.384731	0.394783	0.403533	0.405097	0.404381	0.39665	0.386684	0.371876	0.352231	0.329505	0.300099	0.269712	0.235767
0.012726	0.0128621	0.0131199	0.0135354	0.0145859	0.0162382	0.0199223	0.0242606	0.0323928	0.0414538	0.0556529	0.0724904	0.0943227	0.116454	0.142414	0.169301	0.196162	0.222208	0.245982	0.268311	0.287698	0.304493	0.317987	0.327242	0.334873	0.337571	0.338241	0.33444	0.331098	0.325165	0.321445	0.318228	0.322051	0.328567	0.33991	0.353615	0.366547	0.381546	0.391605	0.400224	0.402084	0.401616	0.394019	0.384248	0.369397	0.350363	0.328397	0.299564	0.269617	0.235421
0.0126329	0.0127093	0.0129839	0.0134566	0.0144952	0.0161809	0.0200321	0.024516	0.0326268	0.0421414	0.0565793	0.0737558	0.0953494	0.117363	0.143546	0.170516	0.197501	0.223423	0.247381	0.269662	0.289126	0.305722	0.319078	0.3284	0.335851	0.337871	0.337957	0.334104	0.33046	0.324049	0.320342	0.317023	0.320714	0.326824	0.33838	0.351927	0.364859	0.380149	0.390423	0.399424	0.401711	0.401179	0.393481	0.38422	0.369598	0.350373	0.328643	0.300209	0.270459	0.235994
0.0124801	0.0124347	0.0126114	0.0130865	0.0141013	0.0156866	0.0197551	0.0242247	0.0323044	0.0417665	0.0559466	0.0729822	0.0946188	0.116714	0.143099	0.170055	0.197585	0.223942	0.248068	0.270722	0.289885	0.305927	0.319078	0.328137	0.335133	0.337315	0.337403	0.333378	0.329586	0.322493	0.318484	0.31442	0.317512	0.323512	0.334034	0.34852	0.361459	0.376792	0.387266	0.397165	0.399789	0.399357	0.391975	0.382785	0.368684	0.349783	0.328309	0.300154	0.270416	0.23662
0.0121386	0.0122294	0.0125947	0.0131152	0.0140869	0.0156389	0.0195832	0.0242462	0.0325169	0.0425998	0.0566056	0.0740065	0.0952109	0.117542	0.144064	0.170908	0.198418	0.22493	0.248949	0.271887	0.291007	0.307088	0.31962	0.328419	0.334705	0.337153	0.336771	0.332745	0.328703	0.32139	0.317326	0.313437	0.31644	0.3227	0.332485	0.346973	0.359914	0.37551	0.386073	0.396289	0.39924	0.399171	0.392438	0.383336	0.369553	0.350958	0.329288	0.301181	0.271522	0.238458
0.0122127	0.0123249	0.0126878	0.0132608	0.0143281	0.0159922	0.0199605	0.0246856	0.03293	0.0431466	0.0569733	0.0742453	0.0958962	0.118454	0.145002	0.171638	0.19948	0.226212	0.250485	0.273489	0.292523	0.308905	0.321261	0.330102	0.336265	0.339115	0.338561	0.333996	0.329785	0.322204	0.318484	0.314179	0.316629	0.322447	0.331747	0.346369	0.359396	0.374786	0.385574	0.39574	0.398412	0.398825	0.392366	0.383709	0.370257	0.351349	0.329804	0.302103	0.272654	0.239893
0.0128263	0.0129839	0.0133659	0.0139723	0.0150205	0.0165653	0.0205502	0.0249936	0.0334338	0.043574	0.0579641	0.0751215	0.0971425	0.119639	0.145874	0.172429	0.199703	0.226477	0.250626	0.272986	0.292127	0.308375	0.321153	0.330064	0.336176	0.338401	0.337747	0.332325	0.3284	0.320874	0.317247	0.313	0.315234	0.32138	0.330888	0.345345	0.358942	0.374567	0.38522	0.395272	0.398331	0.399267	0.393095	0.384019	0.370868	0.35229	0.33127	0.303822	0.274153	0.241794
0.0134041	0.0134518	0.0137073	0.0142517	0.0152783	0.0168661	0.0207651	0.0250007	0.0333239	0.0436886	0.0582602	0.0752958	0.0975532	0.120517	0.146676	0.173097	0.200478	0.226976	0.251206	0.273439	0.292683	0.309158	0.322285	0.33115	0.336807	0.338459	0.337714	0.332127	0.327497	0.319764	0.316287	0.311765	0.314638	0.320535	0.330336	0.344077	0.357732	0.372998	0.383503	0.394169	0.397058	0.398319	0.39203	0.383592	0.370541	0.352254	0.331336	0.303604	0.273953	0.241142
0.0132871	0.0132775	0.0134852	0.0140917	0.0151446	0.0166632	0.0203783	0.0246473	0.0330589	0.0431991	0.0581336	0.0748899	0.0974147	0.120238	0.146239	0.172615	0.200271	0.226441	0.250721	0.272592	0.291943	0.308449	0.321559	0.330603	0.336257	0.337334	0.336737	0.33088	0.326265	0.318947	0.315449	0.31066	0.31405	0.319811	0.329966	0.343881	0.357249	0.373172	0.383336	0.394212	0.397719	0.399116	0.392882	0.384511	0.371114	0.353236	0.332394	0.304526	0.274972	0.242178
0.0127809	0.012757	0.0129027	0.0135091	0.0146074	0.0161618	0.0200989	0.0245041	0.0333717	0.0436361	0.0589693	0.0757542	0.0980235	0.120766	0.14642	0.172744	0.200096	0.226367	0.250468	0.272097	0.291724	0.307981	0.320864	0.329403	0.334899	0.335493	0.335044	0.329345	0.324501	0.317617	0.313742	0.309963	0.313346	0.319341	0.330401	0.343774	0.356948	0.37323	0.383308	0.394138	0.397636	0.398822	0.392693	0.384881	0.371802	0.354484	0.332946	0.305056	0.275564	0.242161
0.0123296	0.012332	0.0124968	0.0131892	0.0144164	0.0158585	0.0198196	0.0243059	0.0334314	0.0434259	0.0587306	0.0756755	0.098057	0.120911	0.14676	0.173718	0.201147	0.227473	0.251736	0.273411	0.293409	0.30964	0.322273	0.330403	0.336214	0.336935	0.336479	0.330577	0.325496	0.318186	0.313711	0.30907	0.312355	0.317999	0.3293	0.342465	0.355396	0.371873	0.382288	0.392777	0.39563	0.39674	0.390831	0.383186	0.37024	0.353069	0.332437	0.304435	0.27501	0.241397
0.0123655	0.0123917	0.0124538	0.0129695	0.0141395	0.0154861	0.0195593	0.0242343	0.0335532	0.0436289	0.0592869	0.076535	0.0987518	0.12169	0.148099	0.175318	0.202472	0.228996	0.253574	0.275428	0.295114	0.311118	0.323684	0.331344	0.336986	0.337282	0.336312	0.33047	0.325059	0.317228	0.312324	0.307909	0.31039	0.316166	0.327426	0.340877	0.35368	0.369715	0.38061	0.391239	0.394107	0.395334	0.389647	0.382379	0.369682	0.352593	0.331984	0.304576	0.274817	0.241233
0.0126138	0.0125469	0.0126018	0.0131772	0.0143114	0.0155243	0.0195832	0.024645	0.0336654	0.0438987	0.0589383	0.0766974	0.0987613	0.121773	0.148402	0.175561	0.203196	0.229264	0.25362	0.275686	0.294899	0.310889	0.323166	0.33115	0.336219	0.336928	0.335293	0.329066	0.323429	0.315055	0.309724	0.304244	0.30672	0.312264	0.32276	0.337033	0.350005	0.365811	0.376735	0.387703	0.390831	0.392362	0.387498	0.380524	0.368039	0.351273	0.331339	0.304337	0.27492	0.241968
0.0127236	0.0127451	0.0128812	0.0134638	0.0146385	0.015966	0.0201467	0.0252443	0.0337704	0.0440205	0.0588929	0.0765517	0.0983148	0.121558	0.148302	0.175251	0.202553	0.228545	0.252839	0.275385	0.294259	0.31039	0.322765	0.330795	0.335706	0.336169	0.334228	0.328629	0.322662	0.313926	0.308738	0.303793	0.306116	0.3115	0.321015	0.335319	0.347878	0.363963	0.375452	0.386357	0.390485	0.392476	0.387553	0.380569	0.368471	0.351598	0.331425	0.304574	0.275478	0.243059
0.01227	0.0122771	0.0125445	0.0132107	0.0143591	0.0158394	0.0202923	0.0252825	0.0338707	0.0436981	0.0587377	0.0758856	0.09762	0.12105	0.147741	0.174458	0.201426	0.227482	0.251483	0.273766	0.292581	0.308267	0.320845	0.328679	0.33387	0.334333	0.332654	0.326635	0.320628	0.311954	0.306563	0.30206	0.304044	0.309358	0.319236	0.333187	0.346035	0.361982	0.373705	0.385168	0.389298	0.391691	0.387164	0.380216	0.368127	0.351665	0.331513	0.305116	0.276598	0.244191
0.0124753	0.0125278	0.0127976	0.0135306	0.0148128	0.0162859	0.0205502	0.0254568	0.0338994	0.0437602	0.0589383	0.0761291	0.0984891	0.121947	0.148584	0.175103	0.201684	0.228275	0.252204	0.274464	0.293006	0.308623	0.321268	0.329032	0.334331	0.334734	0.333077	0.326308	0.319993	0.311078	0.305978	0.301599	0.303425	0.308671	0.318408	0.332487	0.345395	0.361003	0.373077	0.384478	0.388725	0.391113	0.387099	0.379955	0.367908	0.351395	0.331821	0.30528	0.276837	0.244384
0.0129337	0.0128669	0.0130698	0.0137455	0.0149369	0.0162549	0.0206409	0.0255021	0.034119	0.044295	0.0596689	0.0767093	0.0990263	0.122573	0.149068	0.175509	0.201856	0.22864	0.252404	0.274877	0.293254	0.308387	0.320874	0.328646	0.333705	0.333693	0.332022	0.325384	0.319057	0.310187	0.30476	0.300839	0.302217	0.307647	0.317772	0.332077	0.345034	0.360611	0.372774	0.38449	0.38889	0.39154	0.387238	0.380419	0.368349	0.352507	0.332719	0.306465	0.27793	0.244924
0.0134757	0.0134518	0.013459	0.0139843	0.0152401	0.0166154	0.0207269	0.0255714	0.0344103	0.0445004	0.0597739	0.0770985	0.100077	0.123442	0.14931	0.176101	0.202639	0.229615	0.253374	0.275898	0.294092	0.309411	0.322008	0.329689	0.334615	0.334495	0.332721	0.325547	0.319133	0.310779	0.305285	0.301002	0.302933	0.308177	0.317765	0.332134	0.345536	0.360905	0.37274	0.384478	0.389198	0.391655	0.387405	0.380705	0.368855	0.35266	0.333122	0.306269	0.277895	0.24521
0.013576	0.0135927	0.0135688	0.0140583	0.0154526	0.0169688	0.0209465	0.0258603	0.034895	0.0453766	0.060526	0.0778195	0.100538	0.123943	0.150155	0.177013	0.203692	0.230913	0.254873	0.277544	0.295618	0.31134	0.323479	0.331122	0.335438	0.335431	0.33359	0.326485	0.320122	0.31144	0.305896	0.301506	0.302759	0.307563	0.316996	0.331222	0.34455	0.360943	0.372439	0.38432	0.389329	0.39272	0.388269	0.382009	0.370353	0.354523	0.334882	0.308253	0.280055	0.247431
0.013256	0.0135115	0.0136333	0.0141299	0.0155481	0.0173484	0.0212808	0.0261683	0.0351911	0.0460571	0.061111	0.0787149	0.101488	0.125082	0.151079	0.177827	0.204631	0.231486	0.255551	0.27816	0.296227	0.311842	0.323959	0.33153	0.335388	0.335515	0.333399	0.326072	0.319227	0.310684	0.305261	0.300591	0.30259	0.307248	0.316471	0.33058	0.344421	0.36047	0.371819	0.383831	0.388642	0.39196	0.387675	0.381689	0.370398	0.354537	0.335064	0.308098	0.28007	0.24772
0.012449	0.0126735	0.01296	0.0136237	0.01503	0.0168804	0.0210397	0.0262351	0.0350693	0.0458923	0.060963	0.0787626	0.101252	0.12487	0.150969	0.177691	0.204621	0.231866	0.25585	0.278372	0.296165	0.311677	0.323808	0.331506	0.335536	0.335472	0.332972	0.325876	0.318732	0.310063	0.3047	0.299727	0.300548	0.305426	0.314912	0.329577	0.343403	0.359131	0.370785	0.382926	0.387987	0.39176	0.387632	0.382209	0.370959	0.354976	0.335832	0.309523	0.281185	0.248677
0.0123774	0.0125398	0.0128525	0.0134876	0.0146886	0.0165963	0.0207603	0.026056	0.0349284	0.0454793	0.0606956	0.078235	0.100583	0.124156	0.150205	0.176765	0.203723	0.231286	0.255415	0.277711	0.29615	0.311689	0.323426	0.331009	0.335395	0.334942	0.3327	0.325558	0.318018	0.309292	0.304058	0.298908	0.299065	0.304199	0.313365	0.327476	0.340928	0.356781	0.368648	0.380927	0.386104	0.389716	0.386085	0.38087	0.370097	0.354016	0.335102	0.309225	0.280571	0.248661
0.0128645	0.0128597	0.0130244	0.0136118	0.014734	0.0164698	0.020555	0.0258913	0.0349523	0.0452835	0.0604998	0.0778506	0.100082	0.123294	0.149238	0.176089	0.202981	0.230639	0.25483	0.277255	0.296055	0.311854	0.323813	0.33121	0.33594	0.335429	0.332991	0.325673	0.318281	0.309545	0.303545	0.298459	0.298588	0.303915	0.312513	0.326487	0.339364	0.355382	0.367368	0.379382	0.384712	0.388985	0.385707	0.381047	0.370298	0.354981	0.336066	0.310304	0.281524	0.25006
0.0128573	0.0128024	0.0127618	0.0132083	0.0143782	0.0161618	0.0202446	0.0255714	0.0348377	0.0453002	0.0605284	0.0779318	0.0999479	0.122852	0.148636	0.175681	0.202539	0.23035	0.254131	0.277006	0.295718	0.311844	0.323474	0.330221	0.334756	0.334335	0.331625	0.324498	0.317531	0.308642	0.302196	0.297208	0.297514	0.303213	0.311245	0.325277	0.338261	0.35468	0.367163	0.379108	0.384554	0.38894	0.386118	0.381589	0.371207	0.356039	0.336966	0.311125	0.28266	0.251301
0.012991	0.012991	0.0130101	0.0135115	0.0147722	0.0163981	0.0206887	0.0258913	0.0350908	0.0457992	0.06108	0.0790468	0.101087	0.123714	0.149555	0.176882	0.204151	0.231226	0.254737	0.277529	0.296346	0.312066	0.323737	0.330348	0.334323	0.333965	0.330599	0.323037	0.316476	0.307675	0.300742	0.29504	0.296188	0.301907	0.310084	0.324061	0.337215	0.353496	0.366329	0.37901	0.384201	0.388773	0.386287	0.38177	0.3713	0.356791	0.337919	0.312066	0.283978	0.252579
0.0129146	0.0128501	0.0128215	0.0133444	0.0146743	0.0163814	0.0207961	0.0259892	0.0351839	0.0460857	0.0614142	0.079541	0.101901	0.125152	0.150878	0.17804	0.205872	0.23273	0.256447	0.278933	0.297299	0.31262	0.323985	0.330861	0.334612	0.333801	0.330274	0.322629	0.315421	0.3063	0.299736	0.293474	0.294126	0.299123	0.307878	0.322474	0.336281	0.35299	0.365783	0.378735	0.384755	0.389377	0.386834	0.382126	0.372403	0.357798	0.339177	0.314143	0.286576	0.254911
0.013139	0.0131247	0.0131414	0.0137479	0.0151232	0.0166656	0.0210922	0.0263855	0.0357545	0.0463914	0.0617318	0.0800066	0.102429	0.126035	0.151998	0.17915	0.207054	0.233989	0.257581	0.279845	0.298523	0.313441	0.32488	0.3318	0.335677	0.334495	0.330642	0.32282	0.315211	0.305899	0.299097	0.292464	0.292602	0.297174	0.306429	0.320537	0.334335	0.350593	0.363366	0.376465	0.382675	0.387488	0.385232	0.380178	0.370307	0.356082	0.337924	0.313592	0.286619	0.254613
0.0134542	0.0136476	0.0138076	0.0142612	0.015424	0.01705	0.0215721	0.0265742	0.0358357	0.0462839	0.0617771	0.0799421	0.102617	0.125932	0.152332	0.179346	0.207032	0.233912	0.257824	0.280093	0.298318	0.313222	0.324897	0.332327	0.336002	0.334507	0.330814	0.322932	0.31553	0.305775	0.299225	0.292363	0.292862	0.296303	0.305904	0.319971	0.333115	0.349721	0.361762	0.375066	0.382004	0.386834	0.384619	0.379996	0.370224	0.356285	0.338688	0.313967	0.287822	0.255599
0.0132608	0.0135449	0.0138864	0.014414	0.0155076	0.0170834	0.0216676	0.0267079	0.0362034	0.0465871	0.0620684	0.080157	0.103107	0.125994	0.152819	0.179983	0.206985	0.233812	0.257478	0.279642	0.298175	0.313102	0.324613	0.33184	0.335541	0.334242	0.330625	0.322249	0.315158	0.304965	0.297831	0.291208	0.292036	0.295603	0.305266	0.319081	0.33179	0.348592	0.360704	0.37392	0.380789	0.38549	0.383601	0.37918	0.369271	0.355783	0.338645	0.31342	0.287218	0.255164
0.0127905	0.0129886	0.0133062	0.0138147	0.0149512	0.0167229	0.0213405	0.0263688	0.0359527	0.046568	0.0620804	0.0801307	0.103073	0.126305	0.153063	0.180007	0.206968	0.233662	0.257984	0.280041	0.298173	0.313274	0.324608	0.331685	0.3352	0.33428	0.330744	0.322533	0.315008	0.304746	0.297955	0.291604	0.292404	0.295661	0.305269	0.319518	0.332258	0.349592	0.361525	0.374416	0.380992	0.385738	0.383637	0.37964	0.369925	0.356363	0.33906	0.313976	0.287385	0.255463
0.011876	0.0119214	0.01227	0.0129456	0.0141968	0.0161164	0.0206027	0.0258221	0.0352531	0.0460953	0.0617509	0.0799636	0.103188	0.126735	0.153653	0.180922	0.207598	0.234454	0.258464	0.280647	0.298848	0.314179	0.325344	0.332034	0.335543	0.334631	0.330816	0.32249	0.314738	0.304048	0.296792	0.290948	0.29121	0.294388	0.303153	0.317238	0.330336	0.347417	0.360045	0.373	0.379285	0.384318	0.382369	0.378898	0.369579	0.355941	0.338583	0.313833	0.287622	0.256492
0.0118688	0.0117256	0.0119237	0.0125923	0.0139055	0.0158012	0.0202064	0.0257146	0.0351003	0.0463364	0.0617915	0.0801236	0.102968	0.126854	0.153388	0.180236	0.207097	0.233896	0.258338	0.2806	0.298765	0.313876	0.325028	0.33157	0.33499	0.334013	0.329966	0.32186	0.313716	0.302907	0.295988	0.290499	0.290138	0.292858	0.301095	0.315182	0.328775	0.345779	0.358801	0.371549	0.377986	0.38283	0.381589	0.378181	0.369278	0.355468	0.337668	0.31389	0.287937	0.257203
0.012024	0.0118712	0.0119834	0.0124705	0.0136046	0.0153977	0.0198411	0.0253183	0.0349404	0.0458183	0.0614357	0.0796747	0.102818	0.126424	0.153457	0.180711	0.207956	0.235092	0.259531	0.281963	0.300443	0.315581	0.326862	0.333005	0.336955	0.335434	0.331277	0.322708	0.314781	0.303392	0.296036	0.289907	0.289336	0.29202	0.299758	0.313317	0.327108	0.343578	0.356731	0.369569	0.3763	0.381818	0.380574	0.377539	0.368684	0.355098	0.337294	0.313439	0.287827	0.257578
0.011993	0.0121124	0.0122843	0.0127045	0.0138267	0.0156222	0.0200703	0.0254591	0.0353343	0.0462386	0.0619061	0.0799684	0.103049	0.127181	0.154543	0.181466	0.208716	0.235627	0.260455	0.282469	0.301038	0.316486	0.327953	0.333669	0.337358	0.335658	0.331587	0.322977	0.314306	0.302795	0.295219	0.288808	0.28834	0.291117	0.299727	0.313298	0.326659	0.342873	0.356633	0.369443	0.376513	0.38256	0.38141	0.378554	0.369577	0.35655	0.338934	0.315215	0.289116	0.258304
0.0124204	0.0124729	0.0126114	0.0130435	0.0141108	0.0157296	0.020278	0.0254138	0.0354632	0.0460595	0.0622809	0.0802788	0.103677	0.127656	0.155052	0.182753	0.209795	0.236572	0.261258	0.283575	0.302071	0.317469	0.328677	0.334101	0.337728	0.335505	0.331465	0.322228	0.314031	0.302659	0.294713	0.288273	0.28825	0.291346	0.299216	0.312868	0.326072	0.342919	0.356602	0.369834	0.377057	0.383477	0.382565	0.379671	0.370458	0.357266	0.339934	0.315953	0.289665	0.259324
0.0127451	0.012843	0.0130913	0.0136524	0.0148319	0.0164913	0.0209656	0.0258531	0.0356805	0.0466301	0.0623764	0.0802907	0.103644	0.127816	0.155398	0.183116	0.209711	0.236811	0.261654	0.283933	0.301969	0.317338	0.328493	0.333851	0.336783	0.334947	0.330663	0.321277	0.312918	0.301202	0.293015	0.286779	0.286538	0.28924	0.297124	0.310438	0.323605	0.340295	0.354453	0.368025	0.375479	0.381846	0.381171	0.378091	0.369498	0.356605	0.339607	0.315416	0.289224	0.258899
0.0126854	0.0127093	0.0129982	0.0136213	0.0147698	0.0164698	0.0211137	0.0257934	0.0354632	0.0464248	0.0623812	0.0800949	0.103644	0.127656	0.155162	0.182982	0.209556	0.236751	0.261432	0.283995	0.301928	0.316715	0.327851	0.333235	0.336164	0.334211	0.3303	0.320697	0.312145	0.300548	0.292239	0.285852	0.285236	0.287741	0.295353	0.308645	0.321984	0.339039	0.353157	0.366637	0.374037	0.380013	0.37991	0.376804	0.368452	0.35548	0.338889	0.31502	0.289224	0.259075
0.0128788	0.0128645	0.0131414	0.0138577	0.0151518	0.0168494	0.0213286	0.0257576	0.0352746	0.0462075	0.0619825	0.0797249	0.103092	0.126861	0.154538	0.182151	0.208742	0.236302	0.26068	0.282818	0.300701	0.315461	0.32665	0.332229	0.335121	0.333122	0.328963	0.319425	0.31107	0.299104	0.290429	0.284078	0.283071	0.285587	0.293104	0.305512	0.31909	0.336021	0.350177	0.363751	0.370928	0.376656	0.376326	0.373065	0.365083	0.352687	0.336062	0.312252	0.286633	0.256929
0.0134876	0.0134375	0.013502	0.0140774	0.0154001	0.0170404	0.0213023	0.0259247	0.0351361	0.0459855	0.0621472	0.0800711	0.103066	0.127303	0.154985	0.182368	0.209487	0.236718	0.26109	0.282923	0.300818	0.315392	0.326346	0.331807	0.334534	0.331914	0.327621	0.318615	0.309676	0.297767	0.289171	0.28225	0.281259	0.283579	0.291664	0.30401	0.318095	0.334968	0.3489	0.362566	0.36983	0.375658	0.37519	0.371935	0.363889	0.351934	0.335486	0.312138	0.286776	0.256778
0.0137168	0.013767	0.0139174	0.0146743	0.016188	0.0178617	0.0221451	0.026844	0.036244	0.0464152	0.0627776	0.0802382	0.102916	0.126682	0.153805	0.18122	0.208611	0.235689	0.25967	0.281328	0.299299	0.313888	0.324587	0.329837	0.333005	0.329804	0.32563	0.316782	0.308358	0.297017	0.28808	0.280822	0.280079	0.282854	0.290917	0.303084	0.316335	0.333204	0.346861	0.360764	0.368409	0.374782	0.373834	0.370462	0.362375	0.350815	0.334362	0.310941	0.285466	0.255589
0.0140989	0.0140941	0.0141251	0.0147674	0.0162692	0.0180862	0.0223123	0.0272785	0.0366165	0.0473082	0.0631906	0.0809354	0.103634	0.127773	0.154751	0.182519	0.209764	0.236637	0.260522	0.282257	0.299985	0.314542	0.325186	0.330336	0.333101	0.330334	0.325556	0.316404	0.307162	0.295771	0.286745	0.279341	0.279129	0.281963	0.290164	0.30268	0.31608	0.332717	0.34662	0.360532	0.368913	0.375696	0.375238	0.372301	0.364684	0.353217	0.337272	0.313737	0.288388	0.258264
0.0132107	0.0133874	0.0136261	0.0143806	0.0158896	0.0177806	0.0222	0.0270756	0.036583	0.0471602	0.0630426	0.0804483	0.10341	0.127303	0.153922	0.181194	0.20883	0.235335	0.259016	0.281046	0.298691	0.313482	0.324463	0.329539	0.332628	0.329825	0.325308	0.315891	0.306682	0.295866	0.287574	0.279707	0.27963	0.282441	0.28993	0.302425	0.315573	0.331769	0.345653	0.359355	0.36749	0.374901	0.37477	0.372394	0.364806	0.353212	0.337425	0.314124	0.289028	0.259481
0.0126042	0.0127499	0.0129504	0.0135688	0.0149823	0.017112	0.0217273	0.0269371	0.0365114	0.0474825	0.063384	0.0811503	0.104255	0.128475	0.155575	0.183075	0.210542	0.237064	0.260735	0.28261	0.299841	0.314284	0.32509	0.330007	0.332962	0.330367	0.32553	0.316197	0.306656	0.295107	0.286392	0.278661	0.278248	0.281261	0.288352	0.301503	0.314611	0.330795	0.345115	0.359042	0.367	0.374302	0.374371	0.372542	0.365076	0.353954	0.338337	0.315562	0.290511	0.261644
0.0118163	0.0118426	0.0121601	0.0128955	0.0142564	0.0163504	0.0209919	0.0262638	0.0359837	0.0470241	0.0632742	0.0812673	0.104597	0.129067	0.155971	0.183815	0.210996	0.237618	0.261181	0.282854	0.299899	0.314267	0.325117	0.329995	0.332607	0.329634	0.324785	0.31544	0.305517	0.293932	0.284788	0.277372	0.276436	0.278819	0.286375	0.299593	0.31289	0.328646	0.342969	0.357369	0.365389	0.372757	0.372454	0.370973	0.363677	0.352457	0.336935	0.314399	0.28994	0.260768
0.0114988	0.0116372	0.0120097	0.0128263	0.014297	0.0162429	0.0209251	0.026333	0.0358453	0.0472031	0.0631858	0.0818212	0.105053	0.129647	0.156687	0.185164	0.212044	0.239186	0.262719	0.284503	0.301658	0.315836	0.326576	0.331819	0.334316	0.332031	0.326721	0.317106	0.306856	0.295272	0.285404	0.278138	0.276861	0.279158	0.286972	0.30019	0.31373	0.329976	0.343924	0.358223	0.365845	0.373027	0.37284	0.371733	0.364185	0.352973	0.337618	0.315065	0.290843	0.261207
0.0116945	0.0118306	0.012141	0.0128358	0.0142397	0.0162286	0.0210444	0.0263497	0.0360745	0.0475374	0.0637804	0.082473	0.105938	0.13103	0.157819	0.186368	0.213109	0.24027	0.26365	0.285327	0.302224	0.315805	0.326514	0.331625	0.333996	0.331492	0.325929	0.315834	0.305214	0.293581	0.283264	0.276113	0.274912	0.276951	0.285177	0.298564	0.312343	0.328722	0.342804	0.356827	0.364584	0.372602	0.372659	0.371713	0.364668	0.353833	0.338583	0.316034	0.292347	0.262358
0.0118211	0.0120455	0.0123559	0.013003	0.0144116	0.0163719	0.0211423	0.02661	0.0363801	0.0477499	0.06384	0.0825494	0.105915	0.130777	0.157848	0.185945	0.213195	0.240464	0.264192	0.286306	0.303218	0.316853	0.327122	0.332502	0.335312	0.333173	0.327693	0.317288	0.306785	0.294837	0.284957	0.277307	0.276058	0.278038	0.285647	0.298743	0.313119	0.329902	0.343826	0.357302	0.365217	0.373074	0.373867	0.372828	0.365773	0.355019	0.339813	0.317405	0.293758	0.264182
0.0118617	0.0121076	0.0123487	0.0129528	0.0144045	0.0164793	0.0214742	0.0270517	0.0366857	0.0481606	0.0646136	0.0830054	0.106445	0.131259	0.158538	0.18606	0.213653	0.240812	0.264949	0.28648	0.303397	0.316944	0.327172	0.332576	0.334985	0.332165	0.326907	0.316273	0.305617	0.293576	0.284308	0.275915	0.274506	0.276581	0.284554	0.297726	0.311424	0.328266	0.342389	0.35632	0.364804	0.372802	0.374118	0.373091	0.36616	0.355485	0.340593	0.318467	0.294336	0.265044
0.0116301	0.0119452	0.0122556	0.0129839	0.0145167	0.016656	0.0218109	0.0272475	0.0370725	0.0480746	0.0650315	0.0830389	0.10691	0.131395	0.158843	0.186306	0.213837	0.240672	0.264701	0.28622	0.303222	0.316591	0.326896	0.332203	0.334944	0.331425	0.326642	0.315542	0.30498	0.292784	0.283823	0.275526	0.274177	0.276937	0.284971	0.298072	0.311586	0.328383	0.342002	0.356046	0.364871	0.372095	0.373616	0.372812	0.366076	0.355189	0.340464	0.318622	0.293755	0.264354
0.0118211	0.0120694	0.0122509	0.0128979	0.0143711	0.0163623	0.0213142	0.0266482	0.0362106	0.047301	0.0643414	0.082633	0.106471	0.130829	0.158423	0.185895	0.213152	0.239939	0.26349	0.284737	0.301964	0.31549	0.325759	0.331165	0.333507	0.329403	0.324257	0.313372	0.302819	0.290542	0.281688	0.27374	0.271847	0.275447	0.283756	0.296664	0.309774	0.326599	0.340214	0.354396	0.363362	0.370684	0.371895	0.371074	0.364718	0.354045	0.339316	0.318066	0.292662	0.263075
0.0116157	0.0118808	0.0120885	0.0128143	0.0143472	0.0163313	0.0213071	0.026789	0.0364565	0.0473965	0.0644704	0.0829792	0.107173	0.131498	0.158886	0.186542	0.213577	0.240333	0.263636	0.28494	0.302045	0.31522	0.325126	0.330327	0.332958	0.328753	0.323259	0.312219	0.301935	0.289923	0.280717	0.272823	0.270815	0.274015	0.281877	0.294827	0.308733	0.325637	0.339411	0.353534	0.362263	0.369713	0.370725	0.370011	0.3634	0.352949	0.338495	0.317357	0.292464	0.26323
0.0122652	0.0123655	0.0125445	0.013194	0.0146003	0.0166369	0.0214074	0.0269108	0.0367478	0.0479457	0.0651126	0.0841324	0.108083	0.132283	0.159765	0.187786	0.215229	0.241672	0.264603	0.286256	0.30284	0.316075	0.325582	0.330403	0.33274	0.32856	0.3224	0.311266	0.300983	0.288448	0.278721	0.270612	0.2688	0.271942	0.279556	0.292289	0.306677	0.323593	0.337439	0.351779	0.360351	0.368294	0.369359	0.368562	0.362383	0.352059	0.337217	0.316082	0.291798	0.262714
0.0129313	0.0130125	0.0132154	0.0139174	0.0153357	0.017241	0.0219732	0.0274982	0.0373877	0.0486668	0.0659053	0.0849943	0.109033	0.133215	0.160694	0.188476	0.215535	0.241825	0.265231	0.286607	0.303332	0.316672	0.326201	0.330861	0.332877	0.328488	0.321996	0.310684	0.300706	0.28814	0.278489	0.27056	0.269142	0.271448	0.279124	0.291573	0.30657	0.323362	0.337322	0.351973	0.360702	0.369078	0.370481	0.369226	0.363161	0.35282	0.338265	0.317032	0.293271	0.264538
0.0131462	0.0133062	0.0136333	0.0144093	0.0158203	0.0178474	0.0226823	0.0282025	0.0382878	0.0496314	0.0670538	0.0859494	0.110057	0.134222	0.161797	0.18966	0.21692	0.24325	0.266687	0.288137	0.304989	0.318396	0.32807	0.332609	0.334163	0.329486	0.323066	0.311197	0.30104	0.288159	0.278205	0.26987	0.268089	0.270149	0.277364	0.289876	0.304242	0.320809	0.334772	0.350239	0.359458	0.368485	0.370169	0.369216	0.363214	0.352796	0.338549	0.31771	0.294321	0.266126
0.0124466	0.0125756	0.012917	0.0137312	0.0152807	0.0175896	0.0226179	0.0282837	0.0383355	0.0501471	0.0670729	0.0862741	0.110141	0.134351	0.162064	0.190131	0.216891	0.243515	0.26663	0.288133	0.304521	0.317971	0.327676	0.332342	0.33334	0.329254	0.322361	0.310667	0.300899	0.287715	0.277209	0.268848	0.266723	0.269483	0.276689	0.289794	0.303843	0.32042	0.334488	0.349862	0.359286	0.368533	0.370522	0.369402	0.363791	0.353859	0.340266	0.319694	0.295857	0.267473
0.0119094	0.0121004	0.0124872	0.0132799	0.0148223	0.0173508	0.0225104	0.0279566	0.0383069	0.0502354	0.0673546	0.0862669	0.11043	0.134652	0.162179	0.190367	0.217481	0.244501	0.267083	0.288701	0.304779	0.317842	0.327707	0.331797	0.332454	0.327908	0.321165	0.309289	0.29923	0.286442	0.275953	0.267427	0.265281	0.268924	0.275741	0.289267	0.303432	0.320628	0.334834	0.350063	0.359904	0.369572	0.371355	0.370701	0.36468	0.354886	0.340959	0.319936	0.295735	0.267561
0.0115561	0.0117614	0.0121291	0.0128669	0.0143257	0.0167396	0.0218586	0.0271472	0.037741	0.0496958	0.0669965	0.0855554	0.110012	0.134272	0.161548	0.189498	0.216559	0.243558	0.266393	0.28792	0.304142	0.317109	0.326929	0.330814	0.331542	0.326857	0.320506	0.308372	0.298163	0.285544	0.275547	0.267303	0.265207	0.269082	0.276639	0.289828	0.304017	0.321416	0.335622	0.350387	0.360559	0.369471	0.371904	0.371162	0.365463	0.355623	0.341419	0.320456	0.295916	0.267219
0.0120455	0.0123273	0.012714	0.0134279	0.014839	0.0170523	0.0219159	0.026992	0.0376957	0.0493472	0.0666359	0.0847508	0.109281	0.133685	0.16119	0.189376	0.216385	0.243281	0.266319	0.287734	0.303884	0.317073	0.326962	0.330522	0.33132	0.326509	0.32054	0.308688	0.298149	0.285048	0.274948	0.266668	0.264744	0.268077	0.276011	0.288858	0.302561	0.319828	0.334156	0.349225	0.359181	0.36797	0.370099	0.369655	0.36425	0.354422	0.340183	0.318981	0.294897	0.266076
0.012301	0.0125803	0.0130221	0.0137742	0.0151781	0.0172983	0.021978	0.0272212	0.0376599	0.0493496	0.0667315	0.0850349	0.109298	0.134358	0.161642	0.190138	0.21733	0.244048	0.267683	0.289174	0.305424	0.319052	0.328997	0.332702	0.333254	0.328347	0.322309	0.310419	0.299218	0.286488	0.276063	0.26736	0.26498	0.267494	0.275805	0.288553	0.301912	0.318582	0.332931	0.348045	0.358197	0.366819	0.369779	0.369483	0.364181	0.354537	0.340674	0.320244	0.296575	0.267394
0.0125039	0.0127737	0.013108	0.0137718	0.0152067	0.0172529	0.0218085	0.0272164	0.0378103	0.0494427	0.0667123	0.0854671	0.10952	0.134148	0.161916	0.190849	0.217853	0.244721	0.268253	0.290272	0.306744	0.320504	0.330358	0.333965	0.334877	0.330207	0.32366	0.311834	0.300651	0.287493	0.276343	0.267368	0.264806	0.266771	0.27347	0.285917	0.298471	0.314587	0.329281	0.344416	0.354644	0.363357	0.366396	0.366812	0.361654	0.352063	0.33891	0.31868	0.295584	0.267389
0.012757	0.0128096	0.0130603	0.0137861	0.0152807	0.0173627	0.022317	0.0279279	0.0384907	0.0500181	0.067388	0.0860019	0.110026	0.134418	0.162296	0.190904	0.218345	0.245277	0.269096	0.291346	0.308033	0.320936	0.330475	0.334027	0.335247	0.330467	0.324076	0.311849	0.300522	0.287252	0.276328	0.267057	0.264581	0.265816	0.272071	0.283823	0.296995	0.313026	0.327597	0.342489	0.353069	0.361824	0.365334	0.365976	0.36095	0.351703	0.338683	0.318429	0.295728	0.26768
0.0128621	0.0128979	0.0130579	0.0136142	0.0149608	0.0169998	0.0220854	0.0276366	0.0383928	0.0502569	0.0676268	0.0866012	0.110678	0.135032	0.162964	0.191346	0.218636	0.245347	0.269017	0.291671	0.308019	0.320628	0.329928	0.333407	0.334428	0.329928	0.323247	0.310796	0.299596	0.28584	0.275383	0.2663	0.264237	0.265438	0.270904	0.283185	0.296494	0.313219	0.327827	0.343067	0.353312	0.362151	0.36547	0.366317	0.361817	0.352059	0.338912	0.318651	0.296356	0.268905
0.0123726	0.0122747	0.012418	0.0131247	0.0145812	0.0166393	0.0218515	0.0274671	0.0380777	0.0500587	0.0674764	0.0862287	0.110105	0.134958	0.163065	0.190895	0.2183	0.245382	0.26917	0.291499	0.308143	0.320349	0.329579	0.333118	0.333918	0.328939	0.322204	0.310049	0.298426	0.284482	0.274566	0.265648	0.262776	0.263617	0.269318	0.281636	0.295666	0.313023	0.32766	0.343301	0.353348	0.36313	0.366253	0.367652	0.363204	0.353947	0.340708	0.321137	0.29923	0.271973
0.0122318	0.0122509	0.0125445	0.0133683	0.0148916	0.0169688	0.0220854	0.0277703	0.038548	0.0504837	0.0681091	0.0870668	0.111198	0.136058	0.164277	0.192191	0.219711	0.246352	0.270264	0.292256	0.308652	0.321001	0.330062	0.333557	0.334359	0.329166	0.322127	0.309566	0.298008	0.283613	0.27363	0.264498	0.261714	0.262451	0.268401	0.281111	0.294971	0.312355	0.327189	0.342871	0.352581	0.362571	0.365907	0.367621	0.363548	0.354219	0.341221	0.321965	0.299975	0.272787
0.0118927	0.0118641	0.0121267	0.0130268	0.0146456	0.016582	0.0217177	0.0271448	0.0381087	0.0499656	0.067782	0.0868734	0.110936	0.13602	0.163836	0.191747	0.218897	0.245943	0.269461	0.29063	0.307372	0.319656	0.328939	0.33226	0.332865	0.32717	0.319819	0.307305	0.295661	0.281648	0.271467	0.262361	0.259467	0.260255	0.266888	0.279193	0.293233	0.310485	0.325196	0.341006	0.351194	0.361466	0.365088	0.366664	0.362514	0.353348	0.340777	0.321149	0.299409	0.272377
0.0120766	0.012215	0.0125827	0.0134948	0.0151232	0.0171359	0.0221404	0.0277775	0.0388202	0.0505243	0.0683407	0.0875634	0.112134	0.136801	0.164263	0.191976	0.2194	0.246034	0.269323	0.290281	0.306649	0.319007	0.328025	0.331026	0.332067	0.326487	0.318613	0.305507	0.29424	0.280275	0.269829	0.260298	0.257867	0.258488	0.265216	0.277587	0.29175	0.308879	0.324061	0.339724	0.350225	0.360993	0.364491	0.365692	0.361855	0.353384	0.340923	0.321072	0.299629	0.272613
0.0125016	0.0126902	0.0130268	0.0138983	0.0155529	0.0176731	0.0227755	0.028193	0.038911	0.0504933	0.0683765	0.0875467	0.112512	0.137596	0.164896	0.192669	0.219868	0.246576	0.269693	0.29042	0.306823	0.319289	0.328643	0.331781	0.332671	0.326829	0.318954	0.305364	0.293443	0.279807	0.269125	0.25966	0.256547	0.257433	0.26408	0.276144	0.290143	0.307183	0.322483	0.338007	0.348919	0.359606	0.363206	0.364567	0.360551	0.352407	0.340044	0.320917	0.299584	0.272938
0.0128525	0.0129098	0.0132465	0.0142254	0.0160328	0.0181745	0.0231384	0.0289856	0.0393264	0.051169	0.0690188	0.0885829	0.113333	0.138329	0.165464	0.193108	0.220592	0.246982	0.270173	0.290752	0.307019	0.319647	0.328545	0.331797	0.332437	0.326459	0.318324	0.305323	0.293108	0.279642	0.268955	0.259367	0.256552	0.257275	0.263492	0.275994	0.28973	0.306381	0.322147	0.337568	0.348885	0.358861	0.362478	0.363951	0.360002	0.352066	0.339891	0.320884	0.299677	0.273563
0.013139	0.0131772	0.0136261	0.0146122	0.0161355	0.0179262	0.0231599	0.0287779	0.0395365	0.0509827	0.068897	0.0880767	0.112762	0.137973	0.165765	0.193048	0.220382	0.246645	0.270307	0.290933	0.307916	0.320513	0.329711	0.33254	0.333199	0.327261	0.319835	0.306897	0.294589	0.280478	0.270393	0.261523	0.258712	0.259326	0.265567	0.277606	0.291038	0.307551	0.323422	0.338929	0.350488	0.359625	0.363691	0.364854	0.361086	0.353219	0.340586	0.321626	0.300013	0.274055
0.0130937	0.0131868	0.0137097	0.0148247	0.0164554	0.0182151	0.0233819	0.0290453	0.0396845	0.0515534	0.0693793	0.0883107	0.112855	0.138092	0.165946	0.193203	0.220241	0.246397	0.269712	0.290334	0.307043	0.319802	0.328837	0.332072	0.332287	0.326229	0.319026	0.305937	0.293803	0.279489	0.269715	0.260563	0.258268	0.258806	0.265336	0.277723	0.2908	0.307458	0.323118	0.339008	0.350733	0.359878	0.364391	0.365475	0.3619	0.353613	0.341427	0.321934	0.300574	0.274201
0.0123511	0.0125947	0.0132178	0.0142732	0.0157702	0.0176039	0.0228972	0.0281691	0.039102	0.0507464	0.0686463	0.0871814	0.111547	0.137152	0.165349	0.192824	0.21925	0.245736	0.268535	0.289971	0.306109	0.318751	0.327889	0.330935	0.33115	0.324959	0.318482	0.305636	0.293209	0.278654	0.268504	0.259909	0.256841	0.258087	0.263688	0.276665	0.289501	0.306498	0.321862	0.338504	0.349895	0.359319	0.363529	0.365031	0.361117	0.353157	0.34104	0.322044	0.300603	0.274549
0.0119572	0.012301	0.012831	0.0137622	0.0153261	0.0175155	0.0229092	0.0282216	0.0392214	0.0511379	0.0690761	0.087222	0.111628	0.136839	0.164261	0.192119	0.218553	0.245093	0.267957	0.289508	0.304989	0.317572	0.326439	0.329493	0.329613	0.323097	0.316688	0.30386	0.291781	0.278004	0.266911	0.257831	0.254577	0.256026	0.261804	0.274996	0.287531	0.3046	0.319993	0.337036	0.348714	0.358708	0.362531	0.364672	0.360649	0.35314	0.341603	0.322977	0.301565	0.275266
0.0116277	0.0119691	0.0125445	0.0134518	0.0148963	0.017081	0.0221284	0.0275865	0.0386746	0.0507989	0.0688111	0.0874607	0.1117	0.136798	0.164447	0.192451	0.218961	0.245132	0.267871	0.289312	0.30512	0.318329	0.326905	0.32946	0.329634	0.323008	0.3157	0.303194	0.29121	0.277331	0.265959	0.257196	0.254472	0.256067	0.261769	0.274702	0.286941	0.30418	0.31936	0.3361	0.347324	0.358044	0.361597	0.364054	0.359852	0.352687	0.341152	0.32256	0.301272	0.275275
0.0116229	0.0117423	0.0122127	0.0130173	0.0143161	0.0163838	0.021584	0.0271949	0.0383905	0.0505601	0.0686177	0.0876875	0.112001	0.137161	0.164953	0.19301	0.220157	0.246442	0.269886	0.29133	0.307425	0.320461	0.328956	0.33132	0.331618	0.325153	0.317176	0.304786	0.292624	0.278685	0.267069	0.257418	0.255109	0.255955	0.262256	0.274251	0.286504	0.303325	0.3184	0.334889	0.346047	0.356872	0.360184	0.362115	0.358099	0.351084	0.339791	0.32064	0.299445	0.273
0.0116611	0.0117948	0.0122628	0.0131223	0.0145334	0.0165963	0.0216366	0.0274695	0.0384955	0.050849	0.0692337	0.0885614	0.11329	0.138451	0.166519	0.194555	0.221936	0.248326	0.271713	0.293237	0.309342	0.322572	0.330928	0.333483	0.333765	0.327048	0.31867	0.305999	0.294085	0.280043	0.2687	0.258533	0.255355	0.256394	0.262215	0.27422	0.286939	0.303779	0.319028	0.335004	0.345949	0.356655	0.359728	0.361332	0.35749	0.350144	0.339218	0.320934	0.299569	0.273497
0.0122079	0.012301	0.0126711	0.013619	0.0152951	0.0174821	0.0226346	0.028489	0.0390876	0.0514794	0.0695321	0.08907	0.113598	0.138895	0.166529	0.194569	0.222258	0.248899	0.272296	0.293328	0.308931	0.321722	0.329892	0.332635	0.332783	0.326621	0.318152	0.305409	0.293116	0.279105	0.26774	0.257034	0.253176	0.253634	0.259973	0.271756	0.284654	0.30173	0.316846	0.332805	0.343979	0.354408	0.358009	0.359959	0.356688	0.349449	0.338607	0.320693	0.299698	0.273609
0.0126066	0.0127833	0.0130913	0.0140368	0.0159015	0.018313	0.0234559	0.0296279	0.0401167	0.0529525	0.0705612	0.0903712	0.114811	0.140022	0.167398	0.195214	0.222698	0.249007	0.272401	0.293034	0.308403	0.320795	0.328378	0.3312	0.330623	0.324794	0.31607	0.302879	0.29057	0.276543	0.265775	0.255	0.251533	0.252125	0.258576	0.270937	0.284119	0.301818	0.317221	0.333278	0.344282	0.354456	0.358703	0.360995	0.357906	0.350328	0.339717	0.321808	0.30062	0.274664
0.0130435	0.0131056	0.0133874	0.014383	0.0162238	0.0187452	0.0238905	0.0298667	0.0404128	0.0534611	0.0707808	0.0907246	0.114699	0.140084	0.167806	0.195295	0.222375	0.24863	0.272174	0.292461	0.307725	0.320034	0.327741	0.330379	0.329448	0.323718	0.31475	0.301701	0.288787	0.274253	0.26334	0.253187	0.249776	0.249647	0.256509	0.268838	0.2815	0.29918	0.314523	0.330241	0.342081	0.352753	0.357782	0.360487	0.357493	0.350581	0.339891	0.322075	0.301498	0.275507
0.0131271	0.0131223	0.0133301	0.0142636	0.0160686	0.0184969	0.0236541	0.0297759	0.0403984	0.0534802	0.071053	0.091183	0.115532	0.140525	0.168542	0.196668	0.223452	0.250033	0.273174	0.293545	0.309086	0.321285	0.328801	0.331544	0.330169	0.324035	0.314948	0.301572	0.289271	0.274404	0.262905	0.253395	0.249778	0.249988	0.256318	0.268399	0.281166	0.29865	0.313921	0.329985	0.342012	0.352663	0.357598	0.360188	0.357493	0.350562	0.339984	0.322127	0.301811	0.276424
0.0128358	0.0129528	0.0132728	0.0142159	0.0159922	0.0183035	0.0235849	0.029542	0.0406062	0.0533847	0.0712918	0.091694	0.116177	0.141087	0.169513	0.197854	0.224479	0.251273	0.274263	0.294839	0.310641	0.322464	0.330212	0.33254	0.331516	0.325141	0.315788	0.302317	0.290155	0.274948	0.263072	0.25371	0.249499	0.250093	0.256377	0.267671	0.280557	0.297826	0.313348	0.32876	0.341052	0.3517	0.356979	0.359279	0.356922	0.350072	0.339275	0.321932	0.301721	0.276343
0.0131892	0.0133945	0.0137025	0.0146122	0.0164769	0.0186688	0.0239836	0.0298858	0.0410359	0.0538168	0.0720916	0.0926084	0.117526	0.142426	0.170803	0.199471	0.226308	0.253345	0.276027	0.29632	0.311932	0.323648	0.331542	0.333399	0.332311	0.325484	0.315996	0.302358	0.289885	0.274373	0.262248	0.253025	0.248259	0.24946	0.255768	0.266928	0.279876	0.296721	0.312386	0.327975	0.340085	0.350991	0.356005	0.358904	0.356963	0.350318	0.338843	0.321803	0.301379	0.276128
0.0132083	0.0134494	0.0137885	0.0147459	0.0166512	0.0188622	0.0244802	0.0304779	0.0416114	0.0541917	0.0724355	0.092852	0.117635	0.142438	0.170406	0.198712	0.226093	0.253025	0.275963	0.296391	0.311971	0.323013	0.330644	0.332406	0.331348	0.32435	0.314917	0.301396	0.288961	0.273747	0.261907	0.251939	0.247285	0.248114	0.254751	0.266102	0.279764	0.297098	0.312522	0.328536	0.340682	0.351908	0.356901	0.359637	0.357636	0.351283	0.339827	0.322689	0.302317	0.276479
0.0128836	0.0130817	0.0134208	0.0144475	0.0163981	0.0186329	0.0243871	0.0304612	0.0417594	0.05444	0.0728652	0.0930931	0.118142	0.142703	0.170731	0.198962	0.226265	0.252813	0.275805	0.296941	0.31273	0.323488	0.331248	0.332798	0.331556	0.324417	0.315127	0.301183	0.288789	0.273807	0.261881	0.251664	0.247462	0.247732	0.253345	0.264459	0.278193	0.295293	0.310368	0.3268	0.339173	0.350554	0.355972	0.358773	0.356385	0.350318	0.339359	0.32218	0.302095	0.27639
0.0128669	0.0130364	0.0134375	0.0144618	0.0163289	0.018664	0.0243346	0.0305161	0.041671	0.0543063	0.0727554	0.0929427	0.118302	0.143111	0.170848	0.19869	0.226527	0.252648	0.276032	0.29669	0.312434	0.32308	0.330635	0.332287	0.330964	0.32366	0.314356	0.300044	0.287545	0.272921	0.261229	0.250064	0.245908	0.245404	0.251418	0.262098	0.276137	0.29339	0.308862	0.324871	0.337143	0.348074	0.353491	0.356199	0.353644	0.347575	0.337177	0.320318	0.30045	0.274783
0.0132322	0.0133778	0.0137933	0.0147913	0.0166369	0.0190412	0.0246426	0.0308934	0.0421629	0.0542944	0.0726384	0.0927708	0.118388	0.143118	0.171142	0.198733	0.226549	0.252495	0.275817	0.296284	0.311553	0.322486	0.329964	0.331513	0.331024	0.324155	0.314988	0.300443	0.288104	0.273134	0.26169	0.250334	0.246466	0.245614	0.251626	0.262468	0.276051	0.292815	0.308458	0.323985	0.33625	0.346584	0.352412	0.355007	0.352777	0.346646	0.336575	0.319692	0.300047	0.274409
0.0133324	0.0134685	0.0138911	0.014882	0.0168016	0.0193134	0.024867	0.0307119	0.0423372	0.0544018	0.0729154	0.092723	0.118318	0.143207	0.17144	0.19917	0.226742	0.252631	0.275641	0.295432	0.310581	0.321836	0.329348	0.330379	0.329906	0.322865	0.313883	0.299173	0.286554	0.270997	0.259577	0.248472	0.244828	0.244437	0.25137	0.26222	0.2755	0.292576	0.308604	0.32431	0.336441	0.34735	0.352591	0.355552	0.353888	0.348021	0.338127	0.321344	0.30173	0.275839
0.013502	0.0137359	0.0141824	0.0151852	0.0172243	0.0198817	0.0255188	0.0313828	0.0430057	0.0549199	0.0732544	0.0929427	0.118111	0.142698	0.171087	0.198743	0.226043	0.251695	0.2747	0.294548	0.309569	0.32074	0.328242	0.329348	0.329266	0.322311	0.313341	0.299163	0.2867	0.270899	0.259252	0.248811	0.245774	0.245752	0.25261	0.263538	0.276768	0.293261	0.309237	0.325148	0.33737	0.348305	0.3532	0.356194	0.354826	0.349592	0.339192	0.322147	0.302363	0.276701
0.0133874	0.0136166	0.0140559	0.0150324	0.016964	0.0194209	0.0250532	0.0310557	0.0427144	0.0551611	0.0737176	0.0938667	0.118715	0.14368	0.17219	0.200058	0.227217	0.252755	0.275633	0.295675	0.310887	0.321951	0.329152	0.330317	0.329665	0.322316	0.312646	0.298485	0.285604	0.269827	0.257958	0.247596	0.244721	0.244998	0.251425	0.262482	0.275715	0.292545	0.308093	0.324391	0.336436	0.347818	0.352476	0.355876	0.354489	0.349236	0.339001	0.322077	0.302406	0.277293
0.0126138	0.0129051	0.0134661	0.0145501	0.0163671	0.0187547	0.024411	0.0309912	0.0423993	0.0550011	0.0737678	0.0941962	0.118731	0.144116	0.172054	0.200393	0.227688	0.253431	0.275965	0.29599	0.31129	0.322433	0.329331	0.331005	0.33072	0.323388	0.313312	0.299405	0.286067	0.270942	0.258703	0.248357	0.245191	0.246027	0.252438	0.263683	0.276737	0.293383	0.308664	0.323804	0.335441	0.346954	0.352135	0.356055	0.354465	0.349146	0.338941	0.322015	0.301997	0.27692
0.0125278	0.0127737	0.0133157	0.0144498	0.0162215	0.0185136	0.0242606	0.0309029	0.0421056	0.0548268	0.0736746	0.0945663	0.119512	0.144828	0.172641	0.200705	0.228113	0.254131	0.276665	0.296683	0.311684	0.322626	0.329183	0.33058	0.329904	0.322564	0.31209	0.297798	0.284697	0.269698	0.257667	0.247171	0.243823	0.244583	0.250929	0.262251	0.275531	0.292239	0.307768	0.323111	0.334596	0.346388	0.351278	0.355012	0.353603	0.348212	0.338602	0.321636	0.301549	0.276409
0.0126281	0.0128406	0.0133539	0.0144331	0.0161976	0.0185971	0.0243465	0.0311249	0.0423754	0.0552255	0.0741378	0.094817	0.120021	0.14516	0.172823	0.200935	0.228129	0.254305	0.276994	0.296871	0.311574	0.32229	0.328569	0.329835	0.328519	0.321275	0.310963	0.296241	0.283548	0.268435	0.256222	0.245755	0.242355	0.242737	0.249377	0.261021	0.274459	0.29122	0.306983	0.322619	0.334223	0.34571	0.351225	0.354439	0.353181	0.347938	0.338538	0.321299	0.301465	0.276378
0.0126042	0.0128382	0.0133611	0.0144522	0.0162835	0.0187858	0.0247023	0.0312849	0.0428243	0.0556577	0.0743193	0.0944851	0.11955	0.144694	0.172773	0.200775	0.22775	0.254016	0.276992	0.297084	0.311467	0.321791	0.327882	0.328958	0.327359	0.320265	0.310583	0.295878	0.283228	0.267336	0.25526	0.245273	0.241082	0.240738	0.247073	0.259231	0.272105	0.289033	0.304304	0.320642	0.332654	0.343657	0.349392	0.352276	0.351576	0.346371	0.336818	0.320332	0.301114	0.276235
0.0128167	0.0129289	0.0133993	0.0145095	0.016465	0.0190174	0.0248933	0.0315881	0.0435668	0.0563549	0.075229	0.0952587	0.120219	0.145177	0.173214	0.201009	0.228146	0.25409	0.276667	0.296726	0.310944	0.321839	0.327867	0.328803	0.327182	0.319408	0.309693	0.295221	0.282801	0.266854	0.25515	0.245153	0.241092	0.241309	0.247202	0.259273	0.271627	0.288553	0.303215	0.319186	0.331711	0.342733	0.349236	0.351997	0.35155	0.346264	0.336346	0.319998	0.300634	0.276118
0.0127021	0.0127666	0.0131701	0.0141275	0.0159827	0.0185327	0.0245924	0.0314282	0.0436743	0.056596	0.0756611	0.0960848	0.121269	0.146349	0.174396	0.20172	0.229042	0.255155	0.277575	0.297958	0.311892	0.322715	0.328729	0.329223	0.327313	0.319317	0.309196	0.294474	0.281927	0.266436	0.255246	0.244499	0.240629	0.240743	0.24623	0.257901	0.270409	0.28729	0.302215	0.318429	0.330747	0.342386	0.34895	0.352054	0.350994	0.346166	0.336821	0.32043	0.301718	0.277436
0.0124753	0.0125994	0.0129361	0.0137813	0.0155816	0.0181244	0.0238929	0.030497	0.0428434	0.0558845	0.0753078	0.0960418	0.121322	0.146463	0.174468	0.201971	0.229194	0.255527	0.277866	0.298352	0.312341	0.32361	0.330186	0.330303	0.328288	0.319687	0.309277	0.29473	0.281786	0.266537	0.254775	0.244098	0.2398	0.240421	0.245752	0.257516	0.269748	0.286628	0.301866	0.31809	0.330441	0.342659	0.349036	0.352326	0.351151	0.346935	0.337427	0.321535	0.302695	0.278525
0.0120384	0.0121649	0.0125016	0.0133874	0.0151733	0.0176827	0.0236708	0.0304564	0.0426977	0.0554738	0.074804	0.0958604	0.121596	0.147053	0.175602	0.203554	0.230615	0.256709	0.279143	0.299467	0.313709	0.324207	0.330572	0.330575	0.328586	0.320217	0.309483	0.294321	0.281275	0.265548	0.253281	0.242682	0.238953	0.239186	0.244671	0.256196	0.268929	0.286077	0.301682	0.318379	0.330475	0.34274	0.349129	0.352687	0.351598	0.347417	0.338067	0.32185	0.303232	0.279105
0.0123607	0.0124657	0.0127523	0.0137359	0.0157057	0.0182294	0.0241674	0.03054	0.0429365	0.0557556	0.0750762	0.0961898	0.121881	0.147285	0.175685	0.203831	0.230732	0.256829	0.278919	0.298932	0.313494	0.323956	0.330644	0.330637	0.328641	0.319957	0.309246	0.293987	0.280612	0.264526	0.251815	0.241235	0.237281	0.238	0.243444	0.254673	0.267227	0.284098	0.299603	0.316194	0.328555	0.340429	0.34656	0.350483	0.350041	0.345622	0.336396	0.320313	0.30135	0.27752
0.0123893	0.0125087	0.0128215	0.0139293	0.0159517	0.0184491	0.0247285	0.0313876	0.0438533	0.0569876	0.0761005	0.0968918	0.122807	0.148371	0.176447	0.204607	0.231474	0.257437	0.279344	0.299108	0.313558	0.323572	0.330155	0.329911	0.327633	0.319286	0.3087	0.293182	0.279666	0.26349	0.250876	0.240299	0.236498	0.236916	0.242486	0.253825	0.266307	0.282741	0.298624	0.315227	0.32744	0.339891	0.346195	0.35017	0.350137	0.345328	0.336623	0.320339	0.301654	0.278047
0.0126233	0.0127594	0.013077	0.0141442	0.0162429	0.0189218	0.0252084	0.0318675	0.0441971	0.0576728	0.0763631	0.0973025	0.123022	0.148715	0.177099	0.204845	0.231713	0.257707	0.279862	0.299512	0.313714	0.323687	0.330073	0.329968	0.32722	0.319064	0.308535	0.293311	0.279334	0.262927	0.25059	0.240082	0.235968	0.236135	0.241913	0.2533	0.266408	0.282866	0.298287	0.314688	0.327619	0.339574	0.345688	0.349812	0.349509	0.344671	0.335837	0.319692	0.300902	0.27715
0.0124204	0.0125159	0.0128143	0.0138864	0.0159636	0.0188001	0.0251082	0.0316598	0.043999	0.0576131	0.0766496	0.097503	0.123086	0.149092	0.177806	0.20582	0.232613	0.258815	0.281204	0.300832	0.314358	0.324443	0.330771	0.330243	0.327421	0.319071	0.308511	0.293261	0.278876	0.262394	0.250093	0.239557	0.235142	0.234779	0.240299	0.25212	0.264894	0.281407	0.297117	0.313133	0.325754	0.337556	0.344296	0.34864	0.348071	0.343103	0.334555	0.318584	0.300142	0.276627
0.0126162	0.0127284	0.0130913	0.0141777	0.0162047	0.0188669	0.0249601	0.0316622	0.043679	0.0571667	0.0762222	0.097238	0.122594	0.148388	0.177381	0.205397	0.231916	0.257674	0.279862	0.29977	0.313565	0.323737	0.329625	0.329648	0.326872	0.318496	0.308105	0.29307	0.278754	0.262251	0.249902	0.239674	0.235443	0.235378	0.240426	0.252142	0.265422	0.282744	0.29812	0.314255	0.327263	0.338506	0.345495	0.349922	0.349607	0.344932	0.336054	0.320475	0.302071	0.27885
0.0123798	0.0123941	0.0127785	0.0139317	0.0159063	0.0185183	0.0244922	0.0311799	0.0433376	0.0566104	0.0762365	0.0972858	0.122754	0.148997	0.178059	0.206397	0.23316	0.258612	0.280442	0.299939	0.314029	0.324128	0.329968	0.329579	0.327141	0.318255	0.307544	0.292263	0.277639	0.261236	0.248778	0.238382	0.234674	0.235225	0.240373	0.251819	0.264553	0.281602	0.297755	0.313747	0.326759	0.338483	0.345154	0.349408	0.349478	0.344659	0.336121	0.320621	0.302103	0.279251
0.0123511	0.0124419	0.0128979	0.0141013	0.0161427	0.0187643	0.0245113	0.0314091	0.0435191	0.0567321	0.0765827	0.0973359	0.122986	0.148925	0.177519	0.206049	0.233086	0.258753	0.280626	0.300192	0.314463	0.324799	0.330666	0.330482	0.328132	0.318935	0.308375	0.292862	0.278494	0.262566	0.249721	0.239062	0.235054	0.235436	0.240344	0.251516	0.264541	0.281431	0.297227	0.312971	0.326349	0.338495	0.345199	0.349418	0.349494	0.344741	0.336074	0.320903	0.302597	0.279993
0.0120933	0.0122246	0.0128501	0.0142684	0.016422	0.0190579	0.0246617	0.0316717	0.0440754	0.0575487	0.0773181	0.0979877	0.123609	0.14961	0.177827	0.206211	0.233196	0.258619	0.281072	0.300188	0.314222	0.324623	0.330264	0.329918	0.327268	0.317937	0.307279	0.2917	0.27731	0.261831	0.248634	0.238043	0.234065	0.233592	0.238859	0.250143	0.26344	0.280003	0.295778	0.311727	0.324899	0.337205	0.343807	0.348067	0.347983	0.34364	0.334892	0.319735	0.301644	0.279136
0.0123105	0.0125708	0.0133515	0.0148796	0.0171287	0.0197623	0.0255952	0.0324334	0.0449827	0.0587759	0.0784212	0.0993224	0.125085	0.150764	0.178606	0.207009	0.233872	0.259634	0.281827	0.30072	0.314468	0.324486	0.33062	0.330205	0.327048	0.317665	0.306663	0.290862	0.276725	0.261673	0.24851	0.237849	0.233595	0.232843	0.238413	0.249432	0.263538	0.279998	0.295427	0.311479	0.324212	0.33652	0.343148	0.347622	0.346784	0.342482	0.33386	0.318661	0.301233	0.278728
0.0121553	0.0124896	0.0132942	0.0148486	0.0172171	0.0201085	0.0262184	0.0328846	0.0457037	0.0597334	0.0797845	0.10117	0.127074	0.153091	0.180633	0.208618	0.235488	0.260878	0.2831	0.301928	0.315853	0.325621	0.331855	0.330869	0.327156	0.31739	0.306264	0.29052	0.276109	0.261281	0.248388	0.237673	0.23369	0.232924	0.238532	0.249365	0.263359	0.279831	0.295384	0.311531	0.324527	0.336057	0.343	0.347589	0.347176	0.343227	0.334889	0.319752	0.302255	0.279542
0.0124777	0.0128716	0.0136882	0.0151828	0.0175585	0.0205168	0.0266935	0.0332929	0.0457897	0.0601512	0.0797941	0.101626	0.127778	0.153851	0.181705	0.209773	0.236808	0.262079	0.284033	0.302988	0.316863	0.326275	0.332595	0.331836	0.327836	0.318541	0.307121	0.291184	0.276426	0.261138	0.247954	0.237305	0.233041	0.232585	0.238246	0.249298	0.263301	0.279688	0.295112	0.311066	0.323856	0.335546	0.342709	0.347723	0.347522	0.343561	0.33519	0.320614	0.303191	0.280375
0.0121959	0.0125469	0.0132775	0.0147602	0.0172434	0.0202709	0.0267365	0.0332881	0.0458374	0.0600151	0.079806	0.101715	0.127878	0.154431	0.182366	0.210643	0.237494	0.263075	0.285067	0.304433	0.318226	0.327428	0.333478	0.332585	0.328913	0.319198	0.307618	0.291943	0.276662	0.261391	0.248513	0.237935	0.233196	0.232733	0.238141	0.249157	0.262848	0.279241	0.29487	0.3107	0.324245	0.336074	0.34322	0.3483	0.348193	0.343685	0.33557	0.321361	0.303915	0.28085
0.0123129	0.0127236	0.0133492	0.0146958	0.0171598	0.0201467	0.0267676	0.033312	0.0458136	0.0596689	0.0792951	0.100714	0.127064	0.153385	0.181471	0.209876	0.237083	0.262934	0.284926	0.30418	0.317689	0.326884	0.333127	0.332478	0.32925	0.319635	0.308227	0.292311	0.277276	0.261726	0.248849	0.237964	0.232919	0.23279	0.238415	0.250007	0.263469	0.279583	0.295097	0.310703	0.323854	0.335758	0.34315	0.348339	0.348425	0.344041	0.335706	0.321691	0.304032	0.280812
0.0124848	0.0130053	0.0136094	0.0148438	0.0171837	0.0202732	0.0268726	0.0336678	0.046112	0.0598241	0.0795147	0.100877	0.127248	0.1537	0.181867	0.209855	0.237119	0.262891	0.285036	0.30423	0.317548	0.326662	0.332502	0.331773	0.328564	0.318981	0.307487	0.291757	0.276725	0.260935	0.248921	0.237642	0.233086	0.232582	0.237971	0.249408	0.262647	0.278725	0.294792	0.310836	0.323608	0.335634	0.342353	0.347045	0.346792	0.342437	0.334431	0.319979	0.302781	0.280086
0.0122628	0.0128072	0.0135067	0.0148008	0.017167	0.0203305	0.0269108	0.0340259	0.0467447	0.0605642	0.0799827	0.101638	0.12795	0.154321	0.182793	0.210113	0.237962	0.263767	0.285628	0.304655	0.317503	0.326757	0.332401	0.331348	0.327831	0.31852	0.30672	0.290924	0.275884	0.259431	0.248092	0.236173	0.231613	0.231529	0.23619	0.247799	0.260742	0.276896	0.293309	0.30975	0.323001	0.334923	0.342164	0.34708	0.347429	0.343189	0.335185	0.320346	0.302843	0.28112
0.012141	0.012578	0.0131963	0.0145358	0.0169998	0.0202374	0.0271114	0.0343793	0.0474347	0.0613378	0.0809234	0.102682	0.128855	0.155257	0.183641	0.211333	0.239029	0.265092	0.286865	0.306119	0.318723	0.327526	0.332764	0.331403	0.327741	0.31867	0.306782	0.290917	0.275965	0.259438	0.247689	0.235853	0.2314	0.230732	0.235173	0.246555	0.259555	0.275968	0.2919	0.308497	0.321468	0.333922	0.340777	0.34555	0.345961	0.341813	0.333992	0.318961	0.302382	0.280755
0.011919	0.0122222	0.0128979	0.0143496	0.0168995	0.0200942	0.0269609	0.0342718	0.0474944	0.061314	0.0811598	0.102622	0.128657	0.155126	0.183455	0.211569	0.239179	0.265343	0.287354	0.30667	0.319164	0.327894	0.332838	0.33115	0.327688	0.318312	0.306751	0.290699	0.275533	0.259152	0.24666	0.234796	0.230209	0.229519	0.233533	0.244933	0.257889	0.274127	0.290157	0.306665	0.3198	0.332191	0.339485	0.344855	0.345667	0.341971	0.33439	0.319573	0.302845	0.281643
0.0118855	0.0122246	0.0129433	0.0143949	0.0169115	0.0200918	0.0268249	0.0342336	0.0469692	0.0606406	0.080434	0.102001	0.128332	0.154887	0.182889	0.211407	0.23885	0.265209	0.287486	0.306971	0.319415	0.328003	0.332681	0.331719	0.328615	0.319685	0.307947	0.29122	0.276316	0.260281	0.24681	0.234901	0.230004	0.229299	0.233459	0.244403	0.257449	0.274108	0.290028	0.306388	0.318792	0.33153	0.339151	0.344354	0.344922	0.341615	0.334311	0.319711	0.302721	0.281199
0.011907	0.0121577	0.0129122	0.0143352	0.0168375	0.0200989	0.0266147	0.0339161	0.0460905	0.0602061	0.0800663	0.102011	0.128511	0.154698	0.18266	0.211294	0.238582	0.264736	0.287106	0.306267	0.318627	0.327619	0.33232	0.33175	0.328204	0.318993	0.306976	0.290184	0.275483	0.259472	0.245896	0.234156	0.22903	0.228359	0.233003	0.243826	0.25686	0.273747	0.289577	0.305748	0.31847	0.330952	0.338581	0.343394	0.344105	0.340973	0.333669	0.319535	0.30236	0.280635
0.0119476	0.0121673	0.0127976	0.0141299	0.0165724	0.0198817	0.0266171	0.0341811	0.0462577	0.061037	0.080847	0.103317	0.129776	0.156131	0.184214	0.212794	0.239867	0.265885	0.288113	0.306909	0.319274	0.327755	0.332177	0.331938	0.327273	0.317842	0.305104	0.288171	0.273358	0.256991	0.243644	0.23247	0.227322	0.226702	0.232112	0.242617	0.255948	0.273076	0.288763	0.305118	0.318314	0.330752	0.338619	0.343418	0.344282	0.341061	0.333497	0.319697	0.302647	0.280421
0.0120909	0.0123487	0.0130006	0.0143305	0.0167563	0.020173	0.0268511	0.0344055	0.0465107	0.0617533	0.0818188	0.104246	0.130526	0.156876	0.184949	0.213417	0.239962	0.26619	0.288068	0.306935	0.319322	0.327932	0.332301	0.331933	0.326814	0.316949	0.304144	0.287397	0.272496	0.256193	0.243093	0.232578	0.226995	0.226697	0.231773	0.242567	0.255649	0.272725	0.288343	0.304851	0.31808	0.33068	0.33912	0.343907	0.344669	0.341042	0.333404	0.3198	0.302826	0.28097
0.0123201	0.0126305	0.0133468	0.0147435	0.0170786	0.020395	0.0272618	0.0349523	0.0471673	0.0625651	0.0826568	0.10542	0.131113	0.157454	0.18553	0.213816	0.239941	0.265894	0.287603	0.30629	0.318751	0.327177	0.331721	0.330971	0.32594	0.315982	0.302912	0.287333	0.272281	0.255959	0.243009	0.232943	0.227652	0.227688	0.232711	0.243673	0.256738	0.273289	0.289291	0.305335	0.318887	0.331339	0.339242	0.344545	0.345316	0.341596	0.334066	0.320757	0.303683	0.282209
0.0123296	0.0127093	0.0133635	0.0146886	0.0170523	0.020321	0.0269299	0.0347732	0.0469381	0.062534	0.0825231	0.105475	0.131199	0.1579	0.185845	0.214432	0.241032	0.267415	0.288937	0.307713	0.320172	0.329009	0.333461	0.332638	0.327426	0.317438	0.304299	0.288581	0.273029	0.257024	0.243499	0.232375	0.226769	0.227024	0.231455	0.242534	0.255145	0.271505	0.287765	0.304156	0.317548	0.330104	0.338129	0.343955	0.344798	0.341396	0.33434	0.320843	0.3036	0.282455
0.0120527	0.0124848	0.0133062	0.0147149	0.0170714	0.0202494	0.0266482	0.0345822	0.0471148	0.0624528	0.0822366	0.104845	0.130514	0.15683	0.184978	0.213553	0.240433	0.266496	0.287882	0.306825	0.319589	0.328875	0.333576	0.332526	0.327514	0.317519	0.304483	0.288863	0.273549	0.256924	0.24326	0.23172	0.22625	0.226573	0.230892	0.241345	0.253818	0.269712	0.28538	0.301563	0.314931	0.328037	0.335522	0.341403	0.342778	0.339731	0.333008	0.319587	0.302301	0.281194
0.0121124	0.0125302	0.0131605	0.0145071	0.0170141	0.0202207	0.0261874	0.034205	0.0472175	0.0624409	0.0825255	0.104468	0.130481	0.156666	0.184832	0.213632	0.240951	0.266687	0.287961	0.306546	0.319253	0.32913	0.33366	0.332153	0.327151	0.316882	0.304435	0.288338	0.27348	0.25695	0.242856	0.230596	0.225985	0.225766	0.23014	0.240077	0.25303	0.268719	0.284315	0.300381	0.313838	0.326941	0.334505	0.340495	0.341661	0.339108	0.332748	0.318754	0.302251	0.281357
0.0123416	0.0126018	0.0131653	0.0145167	0.0170905	0.0205407	0.0266911	0.0346825	0.0475398	0.0625913	0.082824	0.104513	0.130987	0.157036	0.185157	0.213961	0.240939	0.266947	0.288025	0.30693	0.319344	0.329092	0.333466	0.331938	0.326907	0.316445	0.304354	0.287722	0.272728	0.256294	0.242274	0.23057	0.225548	0.225474	0.228893	0.239127	0.251824	0.267613	0.283355	0.299522	0.313296	0.326265	0.334266	0.340142	0.341259	0.338908	0.332659	0.318966	0.302747	0.282648
0.0120384	0.0124514	0.0131056	0.014352	0.0167324	0.0202398	0.0265312	0.0345225	0.0470121	0.0623406	0.0824133	0.104697	0.130798	0.157143	0.185315	0.213758	0.240177	0.26604	0.287419	0.306553	0.318665	0.328018	0.332249	0.331114	0.325716	0.315442	0.302874	0.286767	0.271699	0.254918	0.241175	0.230357	0.225558	0.224825	0.228187	0.238609	0.25165	0.267905	0.283813	0.30061	0.315105	0.328187	0.335961	0.341811	0.343559	0.341054	0.334393	0.320826	0.305206	0.284986
0.011673	0.0120718	0.0126973	0.0140296	0.0165104	0.0198841	0.0264022	0.0341238	0.047036	0.0623932	0.0824491	0.104446	0.130801	0.156862	0.184856	0.213064	0.239483	0.265737	0.287147	0.306123	0.318606	0.327278	0.331661	0.330114	0.324639	0.314205	0.301859	0.285585	0.270858	0.254135	0.240977	0.230216	0.224495	0.224233	0.227891	0.238334	0.251275	0.267833	0.28368	0.300706	0.315456	0.328149	0.336408	0.342028	0.344344	0.341754	0.33499	0.322104	0.306037	0.28559
0.0113268	0.011759	0.0124395	0.0137336	0.0161856	0.0195689	0.0261229	0.0335961	0.0467949	0.0623669	0.0823345	0.104231	0.130476	0.156926	0.185248	0.213109	0.239559	0.265369	0.287182	0.305844	0.31857	0.326896	0.331504	0.329663	0.323904	0.313303	0.301164	0.284864	0.269674	0.252722	0.239786	0.229013	0.22333	0.222893	0.227671	0.237871	0.250905	0.267298	0.282799	0.299627	0.314778	0.327786	0.336236	0.341804	0.344402	0.34214	0.335405	0.322815	0.306534	0.285611
0.0117089	0.011993	0.0125636	0.0139747	0.0166035	0.0200775	0.0269251	0.0339543	0.0475088	0.0622594	0.0825661	0.103654	0.130154	0.156575	0.184746	0.212732	0.239533	0.26578	0.287839	0.30657	0.31926	0.327526	0.332504	0.330305	0.325367	0.314382	0.302783	0.285929	0.270894	0.254228	0.241097	0.229533	0.223106	0.222342	0.226854	0.2373	0.249508	0.265897	0.281185	0.297745	0.312747	0.326089	0.335064	0.340627	0.342866	0.340894	0.335023	0.322903	0.306739	0.286137
0.0116229	0.0119811	0.0125947	0.0139628	0.016613	0.02013	0.0270326	0.0341477	0.0477022	0.0624146	0.0828144	0.104305	0.130791	0.157377	0.185998	0.214014	0.241326	0.267427	0.289496	0.308134	0.320449	0.328684	0.333466	0.3311	0.325981	0.315082	0.303029	0.285886	0.270631	0.253352	0.240196	0.227879	0.222201	0.221315	0.225961	0.236694	0.248859	0.264555	0.280249	0.297179	0.311973	0.325484	0.334462	0.340347	0.342401	0.340486	0.334842	0.322147	0.306233	0.285712
0.0121864	0.0125254	0.0130579	0.0143734	0.0168542	0.0201825	0.0273215	0.0348592	0.0481725	0.0626701	0.0828455	0.104535	0.130784	0.157136	0.185663	0.214262	0.241717	0.268026	0.289957	0.309242	0.321545	0.329703	0.333937	0.331845	0.326547	0.316108	0.303466	0.286332	0.271417	0.254326	0.240629	0.228392	0.222425	0.221559	0.224792	0.235956	0.247703	0.263578	0.279604	0.297363	0.311567	0.325766	0.334674	0.340856	0.342334	0.340627	0.334853	0.32244	0.306773	0.287065
0.0115561	0.0119763	0.0127379	0.0142015	0.0166059	0.019822	0.0271138	0.0348043	0.0480269	0.0628062	0.0830389	0.104761	0.130915	0.157318	0.185768	0.214797	0.242133	0.268418	0.290219	0.309332	0.322175	0.330484	0.33456	0.332487	0.32653	0.315881	0.303268	0.28623	0.271331	0.254171	0.240173	0.228445	0.222046	0.220799	0.224438	0.2354	0.246552	0.26237	0.278895	0.297315	0.311677	0.325678	0.334822	0.34093	0.342838	0.341419	0.335264	0.323001	0.307749	0.287982
0.0122007	0.012535	0.0133301	0.0147435	0.0170022	0.0201515	0.0272331	0.0350263	0.0480197	0.0629542	0.0827905	0.104523	0.130321	0.156704	0.185515	0.214458	0.241395	0.267403	0.28908	0.30811	0.320955	0.329436	0.333533	0.331821	0.325745	0.315647	0.303127	0.286208	0.271161	0.253548	0.239401	0.228063	0.221924	0.220833	0.224574	0.235424	0.247006	0.263187	0.279454	0.297595	0.311813	0.325857	0.335426	0.341524	0.343924	0.343048	0.337031	0.324942	0.309884	0.29026
0.0118139	0.0121339	0.0129051	0.0143496	0.0166226	0.0197336	0.0266625	0.0346061	0.0477117	0.0627107	0.0826974	0.104831	0.130772	0.157258	0.186286	0.215487	0.242419	0.268779	0.29036	0.309273	0.32239	0.331618	0.335649	0.333965	0.328094	0.31777	0.304648	0.287825	0.272467	0.254388	0.239616	0.228292	0.221986	0.221181	0.225632	0.23673	0.248116	0.264591	0.281194	0.299023	0.313649	0.327889	0.337277	0.343556	0.346689	0.346245	0.340381	0.328419	0.313162	0.293111
0.0123607	0.0126042	0.013065	0.0142206	0.016348	0.0192895	0.0256215	0.0327843	0.0453671	0.0593012	0.0786385	0.0998023	0.125147	0.150766	0.179484	0.208088	0.235615	0.262423	0.285265	0.305586	0.320258	0.331076	0.337141	0.336764	0.333275	0.324477	0.313265	0.297993	0.284043	0.267336	0.254157	0.242474	0.236171	0.234631	0.237546	0.246208	0.256124	0.270505	0.285523	0.300935	0.313928	0.325761	0.334436	0.339579	0.341486	0.339201	0.332931	0.32091	0.305448	0.285726
0.0122556	0.0126448	0.013077	0.014044	0.0160663	0.0191678	0.0257624	0.0329586	0.0460117	0.0600605	0.0797296	0.100908	0.12647	0.151922	0.180165	0.208386	0.236238	0.262972	0.286297	0.307093	0.3216	0.332093	0.337931	0.336964	0.333421	0.324016	0.312692	0.297315	0.283333	0.267293	0.254706	0.24293	0.236479	0.234342	0.237264	0.24607	0.256213	0.270615	0.285893	0.301484	0.315105	0.327084	0.335665	0.341033	0.342468	0.339736	0.333306	0.321824	0.306653	0.286791
0.0122723	0.0125421	0.0129218	0.0140893	0.0166035	0.0200345	0.0271925	0.0350621	0.0492183	0.0640716	0.0850301	0.106664	0.133384	0.159937	0.188392	0.21659	0.244337	0.270008	0.29249	0.312188	0.325026	0.333555	0.33752	0.334323	0.328818	0.316808	0.30396	0.286234	0.270292	0.253529	0.240108	0.227685	0.222234	0.220506	0.224219	0.23397	0.245857	0.262031	0.278582	0.29632	0.311813	0.325281	0.33583	0.342959	0.345443	0.343898	0.338635	0.327122	0.31231	0.292471
0.0123726	0.0123965	0.0127761	0.0139532	0.016391	0.0197145	0.0268726	0.0347589	0.0489318	0.0640239	0.0850612	0.106793	0.133649	0.160125	0.188373	0.217058	0.244525	0.270555	0.293125	0.312415	0.325215	0.333433	0.337559	0.334502	0.328717	0.316591	0.303697	0.285809	0.269891	0.253133	0.239366	0.227946	0.221972	0.220694	0.224512	0.234791	0.247309	0.26318	0.279174	0.296499	0.311734	0.325081	0.335309	0.342556	0.345395	0.343919	0.338241	0.3267	0.311335	0.291893
0.0129074	0.012917	0.0133587	0.0145883	0.0170643	0.0203711	0.0275077	0.0354513	0.049235	0.064807	0.0861117	0.108145	0.134931	0.161513	0.18992	0.21846	0.245499	0.271391	0.293359	0.312548	0.32525	0.333476	0.337585	0.334784	0.328579	0.316266	0.302852	0.284926	0.268905	0.251803	0.238126	0.226797	0.221045	0.220193	0.224023	0.234313	0.246648	0.262342	0.278331	0.295515	0.310641	0.324057	0.334257	0.341565	0.344659	0.342847	0.337411	0.325613	0.310278	0.290795
0.0124634	0.0127499	0.0133157	0.0145907	0.0171502	0.0206338	0.0279494	0.0362894	0.0499728	0.0662969	0.0873413	0.10962	0.136335	0.163086	0.191394	0.21957	0.2465	0.272436	0.293999	0.312692	0.325165	0.332869	0.336479	0.33403	0.327027	0.315313	0.301718	0.283431	0.267365	0.25021	0.236711	0.225126	0.219169	0.218581	0.222409	0.233167	0.245597	0.261871	0.277362	0.294512	0.308867	0.322235	0.332814	0.339848	0.343127	0.3413	0.336035	0.324534	0.309456	0.290293
0.0126902	0.0130244	0.0136142	0.0150085	0.0178092	0.021553	0.0287564	0.0367908	0.0502879	0.0666025	0.0877878	0.109981	0.136459	0.163826	0.192435	0.219995	0.246908	0.272415	0.293868	0.312405	0.324334	0.332301	0.335868	0.333435	0.326621	0.314914	0.301389	0.283088	0.266195	0.248775	0.235713	0.22409	0.218369	0.217672	0.221227	0.232119	0.243878	0.260119	0.276004	0.292741	0.307499	0.321058	0.331819	0.338865	0.342549	0.340787	0.335331	0.324183	0.309263	0.290129
0.0123631	0.0128478	0.0134518	0.0147984	0.0175919	0.0214097	0.0286776	0.0370009	0.0505124	0.0666932	0.0871479	0.10942	0.135772	0.16316	0.191384	0.218987	0.24574	0.271078	0.292979	0.311865	0.324047	0.332265	0.335479	0.333244	0.326425	0.315098	0.301384	0.283025	0.265804	0.24888	0.23572	0.223989	0.21882	0.217691	0.220969	0.231527	0.242983	0.259085	0.274423	0.291346	0.306033	0.319644	0.330771	0.338382	0.342019	0.340452	0.335426	0.324049	0.309299	0.290329
0.0123225	0.0126782	0.0132704	0.0146265	0.0173317	0.0208892	0.0280306	0.0360864	0.0498653	0.0653944	0.0861857	0.1084	0.134747	0.161713	0.189579	0.217409	0.244411	0.270061	0.291986	0.310984	0.323983	0.332516	0.335947	0.333385	0.327079	0.315177	0.30168	0.283477	0.266405	0.249988	0.236584	0.224371	0.219312	0.218321	0.221931	0.23163	0.243042	0.259094	0.274688	0.29164	0.306711	0.320685	0.331599	0.339292	0.342799	0.341436	0.336568	0.324608	0.30964	0.290262
0.0125135	0.0128167	0.0134279	0.0148319	0.0174845	0.0209274	0.0281643	0.0364278	0.0503357	0.0656451	0.0861905	0.108135	0.134743	0.161675	0.189727	0.217521	0.244401	0.269695	0.291635	0.310545	0.323897	0.331993	0.33519	0.332179	0.325902	0.313921	0.300531	0.282302	0.265142	0.248828	0.235464	0.223306	0.218605	0.217359	0.221057	0.230044	0.241746	0.2578	0.273862	0.291182	0.306307	0.320373	0.330823	0.338779	0.34172	0.340751	0.335887	0.323691	0.308843	0.289575
0.0125493	0.0130221	0.0136954	0.0151661	0.017845	0.0214479	0.028618	0.0368504	0.0505577	0.0659364	0.0864746	0.108629	0.135299	0.161587	0.18972	0.217552	0.244468	0.269724	0.291664	0.310316	0.322796	0.331026	0.334214	0.331294	0.325301	0.313522	0.29987	0.281865	0.265477	0.248825	0.235245	0.223006	0.218228	0.217029	0.220716	0.230319	0.24183	0.257975	0.27416	0.290921	0.305947	0.32027	0.330229	0.337859	0.34077	0.33993	0.334973	0.322906	0.307952	0.288782
0.012683	0.0129504	0.01365	0.0152879	0.0180623	0.0219971	0.0292841	0.0377959	0.0512502	0.067252	0.0875586	0.110205	0.136763	0.163303	0.191503	0.219508	0.246318	0.271453	0.292683	0.310789	0.322385	0.330284	0.333032	0.330444	0.323995	0.312641	0.298631	0.280858	0.264605	0.248014	0.234738	0.223156	0.218109	0.217481	0.221728	0.231952	0.243604	0.259422	0.275364	0.29143	0.306054	0.320014	0.329534	0.336833	0.339149	0.338043	0.332592	0.32064	0.305698	0.286497
0.0126973	0.0129767	0.013681	0.0151876	0.0180146	0.0220138	0.0292531	0.0376193	0.0507416	0.067123	0.0873294	0.110408	0.136911	0.163189	0.19104	0.21956	0.245831	0.271481	0.292765	0.310992	0.321984	0.330212	0.333087	0.330692	0.323799	0.312665	0.298096	0.280225	0.2644	0.247825	0.23395	0.22303	0.217175	0.216853	0.220776	0.231747	0.242916	0.258483	0.274113	0.290176	0.304894	0.318847	0.328077	0.334951	0.337671	0.336797	0.331064	0.31953	0.304452	0.285177
0.0127499	0.0129767	0.0136858	0.0151637	0.0180384	0.0219446	0.0293915	0.0376312	0.0513289	0.0675098	0.0880529	0.110678	0.137257	0.163848	0.191912	0.220415	0.246335	0.271945	0.292972	0.311292	0.322445	0.329842	0.333022	0.329847	0.32277	0.311364	0.297313	0.27931	0.263366	0.246703	0.233062	0.222287	0.216289	0.216478	0.219978	0.230966	0.242326	0.257853	0.273711	0.289823	0.304318	0.318221	0.327321	0.333898	0.336754	0.335923	0.330138	0.318785	0.303549	0.284835
0.0130507	0.0133683	0.0142087	0.0155959	0.018313	0.0222454	0.0297592	0.0378843	0.0517468	0.0677271	0.0881412	0.110344	0.136801	0.163671	0.192	0.220019	0.246165	0.271348	0.2927	0.310977	0.32256	0.329228	0.332466	0.329009	0.321944	0.310562	0.296902	0.278988	0.262714	0.245459	0.231878	0.220322	0.214429	0.214379	0.217844	0.228554	0.24091	0.256778	0.272771	0.289293	0.303834	0.318088	0.327318	0.333877	0.337423	0.33721	0.332019	0.320969	0.305825	0.287388
0.0126424	0.0130603	0.0139699	0.0154837	0.0181936	0.0222168	0.029912	0.0382544	0.0525371	0.0684529	0.0890748	0.111523	0.138252	0.164946	0.193433	0.221227	0.247505	0.27283	0.293679	0.311643	0.322672	0.329283	0.332074	0.328333	0.321545	0.309865	0.296028	0.278222	0.262253	0.244869	0.23135	0.219396	0.213739	0.213952	0.217681	0.228294	0.240729	0.256652	0.272465	0.288555	0.303308	0.317173	0.326253	0.332934	0.336391	0.335947	0.331222	0.319971	0.305001	0.286619
0.012566	0.0129337	0.0138816	0.0154956	0.0182008	0.022138	0.029721	0.0379416	0.0522362	0.068281	0.088793	0.111511	0.138221	0.16533	0.194006	0.222605	0.24905	0.273912	0.294923	0.31261	0.323498	0.330116	0.332879	0.329223	0.322414	0.310641	0.296511	0.278771	0.262172	0.244568	0.230336	0.218304	0.213489	0.213056	0.217292	0.227745	0.240824	0.256611	0.27268	0.289147	0.304278	0.318047	0.327225	0.333965	0.337645	0.337134	0.33275	0.321223	0.306512	0.287801
0.0121601	0.0125732	0.0135402	0.0153619	0.0183894	0.0223934	0.0299073	0.0383093	0.0526039	0.0688922	0.0898603	0.112906	0.139952	0.167283	0.196064	0.224612	0.251402	0.275984	0.296847	0.314525	0.325606	0.332702	0.335271	0.331444	0.324274	0.31208	0.297726	0.279797	0.263027	0.24554	0.231193	0.219467	0.215115	0.214656	0.218854	0.229096	0.241608	0.257232	0.273411	0.289962	0.304865	0.318214	0.327306	0.334109	0.33732	0.336644	0.331594	0.3198	0.305085	0.286022
0.0122198	0.0125827	0.0135927	0.0155004	0.0185446	0.0225104	0.030041	0.0384931	0.0528355	0.0690307	0.0902327	0.113056	0.139833	0.167548	0.196314	0.224971	0.252006	0.276751	0.297728	0.315674	0.32691	0.33387	0.336475	0.332492	0.325372	0.312983	0.299023	0.281481	0.264259	0.247015	0.232826	0.221177	0.216569	0.215833	0.219813	0.230083	0.242467	0.257989	0.274327	0.290864	0.305624	0.318809	0.327901	0.334806	0.338039	0.33705	0.33174	0.320191	0.305756	0.286776
0.0124156	0.0128454	0.0138744	0.0157774	0.0188526	0.0228566	0.0304779	0.0393765	0.0536927	0.069938	0.0914886	0.11441	0.140695	0.168291	0.197193	0.225568	0.251891	0.276536	0.29712	0.315199	0.326365	0.333268	0.335742	0.331845	0.324773	0.312269	0.298275	0.281235	0.264046	0.246521	0.232621	0.221819	0.217225	0.216984	0.22068	0.231403	0.243391	0.258693	0.274471	0.290967	0.305729	0.319028	0.328178	0.335204	0.338545	0.337461	0.332241	0.320747	0.306243	0.287617
0.0123249	0.0128549	0.0138124	0.0157487	0.0190532	0.0232649	0.0308169	0.0400045	0.0544806	0.0707785	0.0924532	0.115288	0.141414	0.168936	0.197673	0.226074	0.252156	0.277247	0.297024	0.314793	0.325714	0.332578	0.33467	0.330639	0.32388	0.311006	0.296881	0.280065	0.26253	0.244988	0.230947	0.219837	0.214573	0.214802	0.218276	0.228922	0.241123	0.256533	0.272625	0.288846	0.304108	0.317727	0.326955	0.334617	0.338335	0.337516	0.332891	0.321936	0.307718	0.289622
0.0122604	0.0127523	0.0136285	0.0155362	0.0189553	0.0232816	0.0306546	0.0400308	0.0541941	0.0710483	0.092575	0.11563	0.141547	0.168654	0.197315	0.22541	0.251215	0.275982	0.29579	0.313296	0.323842	0.330842	0.332771	0.32924	0.322034	0.309332	0.295021	0.278298	0.261093	0.24347	0.229424	0.218553	0.213615	0.213997	0.217388	0.22801	0.240282	0.256098	0.27188	0.287474	0.302382	0.315607	0.324778	0.332229	0.336176	0.335503	0.330916	0.319843	0.305371	0.28749
0.0119023	0.0124729	0.0133396	0.0151232	0.0185112	0.0229068	0.0305543	0.0395843	0.0539768	0.0705683	0.0918468	0.114644	0.14113	0.168167	0.196904	0.224899	0.250683	0.275371	0.295176	0.313109	0.323488	0.33019	0.332325	0.328326	0.321356	0.30885	0.294632	0.277364	0.260458	0.242921	0.228681	0.21777	0.212658	0.212622	0.215769	0.225935	0.238487	0.254751	0.271018	0.286507	0.301069	0.314578	0.323725	0.331239	0.335018	0.3344	0.329835	0.318909	0.304858	0.286872
0.0128191	0.0132704	0.0140965	0.0158872	0.019132	0.0235156	0.0313733	0.04026	0.0543469	0.0708764	0.0921333	0.114754	0.141079	0.167833	0.196429	0.223808	0.249427	0.2739	0.29403	0.311899	0.322101	0.328405	0.330489	0.326301	0.319317	0.307076	0.292922	0.275605	0.259054	0.241651	0.228361	0.217548	0.213054	0.212858	0.216289	0.226735	0.239282	0.255403	0.271992	0.287228	0.301315	0.314511	0.323901	0.331203	0.334822	0.333748	0.329092	0.317546	0.303471	0.285093
0.0133444	0.013872	0.0147507	0.0165987	0.0197838	0.02406	0.0322543	0.0413272	0.0557031	0.0722874	0.0937043	0.116962	0.1434	0.170094	0.198287	0.225212	0.25116	0.275333	0.295763	0.31347	0.323646	0.329472	0.331234	0.326702	0.319308	0.30704	0.292287	0.274869	0.258175	0.241211	0.228576	0.217087	0.213097	0.212111	0.21591	0.226694	0.239776	0.255768	0.272341	0.287798	0.301482	0.314609	0.323844	0.331296	0.3344	0.333325	0.328968	0.31735	0.303635	0.284883
0.0131104	0.0136548	0.014457	0.016391	0.0197718	0.0240218	0.032314	0.0413702	0.0560397	0.0723853	0.0940314	0.117463	0.144147	0.171006	0.198998	0.225911	0.251905	0.276214	0.296222	0.31336	0.323687	0.329355	0.330957	0.326313	0.319215	0.307	0.292394	0.274702	0.257865	0.241276	0.228595	0.21722	0.213386	0.213064	0.21681	0.227831	0.240602	0.256709	0.272661	0.288018	0.30167	0.314504	0.32367	0.331107	0.333903	0.333015	0.328182	0.316364	0.302286	0.284131
0.0130626	0.0137622	0.0146432	0.0164292	0.0197575	0.0240767	0.0324262	0.0415684	0.0563358	0.0728103	0.0944278	0.117948	0.144565	0.171665	0.199562	0.227057	0.253042	0.277209	0.297163	0.314043	0.324336	0.32998	0.331678	0.32702	0.319652	0.307241	0.292263	0.274299	0.257008	0.240531	0.226995	0.215635	0.211419	0.211378	0.215119	0.226437	0.239115	0.255329	0.271202	0.287015	0.300942	0.314246	0.323777	0.331406	0.334507	0.334383	0.329348	0.318042	0.303664	0.285821
0.0127928	0.0135545	0.014531	0.0162955	0.0195784	0.0239096	0.031994	0.0410216	0.0560111	0.072765	0.0940744	0.117927	0.144654	0.171464	0.19901	0.226492	0.252268	0.276204	0.296434	0.313217	0.3235	0.32945	0.331606	0.326695	0.319078	0.306618	0.291533	0.273635	0.256726	0.240347	0.22679	0.215857	0.211626	0.211278	0.215217	0.226289	0.238437	0.254016	0.269674	0.285762	0.300097	0.313324	0.323078	0.330558	0.333693	0.333309	0.328111	0.316853	0.302747	0.285291
0.0126114	0.0134757	0.0144379	0.0163695	0.0199032	0.0242582	0.0324692	0.0413559	0.0562236	0.0731446	0.0944731	0.118569	0.144931	0.171536	0.198805	0.226508	0.251874	0.276211	0.296387	0.31273	0.322813	0.328381	0.330883	0.325819	0.317708	0.305194	0.289813	0.272322	0.25564	0.239089	0.225474	0.214405	0.209303	0.208866	0.21308	0.223557	0.235803	0.251373	0.267461	0.284112	0.29887	0.31219	0.322015	0.329403	0.332886	0.332647	0.328283	0.317567	0.303526	0.285922
0.0124037	0.0131868	0.0141156	0.016188	0.0197718	0.0241412	0.0325336	0.041141	0.0562761	0.0732282	0.0948862	0.118968	0.145432	0.172371	0.199707	0.227062	0.252137	0.276954	0.297024	0.313718	0.323517	0.329066	0.331633	0.326449	0.318236	0.30512	0.289842	0.272565	0.255697	0.238847	0.225665	0.214451	0.209243	0.208983	0.213076	0.223731	0.235894	0.251337	0.267177	0.283704	0.298504	0.311799	0.321509	0.328667	0.332511	0.332129	0.328381	0.317464	0.303564	0.285766
0.012258	0.0129934	0.0140463	0.016391	0.0202016	0.0247691	0.0336248	0.0425998	0.0578949	0.0748756	0.0971186	0.121155	0.147953	0.174907	0.202563	0.229509	0.254482	0.27937	0.299049	0.315647	0.325102	0.330028	0.331957	0.326786	0.318699	0.304848	0.289429	0.272026	0.255179	0.237964	0.225018	0.214043	0.208577	0.208279	0.212089	0.222521	0.235046	0.250788	0.266582	0.282717	0.297872	0.31135	0.32043	0.327232	0.331186	0.331212	0.327024	0.31633	0.302611	0.284721
0.0126854	0.0132871	0.014352	0.016465	0.0199581	0.0244731	0.0334194	0.0423945	0.0577063	0.0743814	0.0964764	0.120575	0.147471	0.174348	0.202396	0.229369	0.25505	0.279714	0.299574	0.315912	0.325153	0.329761	0.331776	0.326471	0.318756	0.305018	0.28941	0.271687	0.254742	0.237286	0.224414	0.21329	0.207849	0.207725	0.211626	0.222616	0.235299	0.25086	0.266501	0.281865	0.296914	0.310185	0.318816	0.326029	0.329995	0.32982	0.325265	0.314626	0.300727	0.283408
0.0128716	0.0135449	0.014648	0.0167205	0.0202541	0.0247238	0.0332881	0.0423467	0.057723	0.0742118	0.0961206	0.120228	0.14733	0.174212	0.202097	0.228886	0.254742	0.278986	0.298874	0.314774	0.32414	0.328911	0.330888	0.325769	0.318283	0.304982	0.28946	0.271183	0.254305	0.237496	0.224806	0.21404	0.208611	0.208212	0.212097	0.22296	0.235729	0.250728	0.266095	0.281326	0.296301	0.309136	0.318446	0.32548	0.329032	0.328717	0.323878	0.313773	0.300128	0.283171
0.0126066	0.0132226	0.0142564	0.016231	0.0196644	0.0241889	0.0327652	0.0419528	0.0575153	0.0745843	0.0960776	0.120417	0.147481	0.173864	0.201854	0.229221	0.255105	0.278852	0.298645	0.314547	0.323894	0.328658	0.330317	0.324885	0.316911	0.304063	0.288283	0.270003	0.253436	0.23662	0.223419	0.21235	0.207832	0.208167	0.212101	0.22344	0.236054	0.251791	0.266931	0.282199	0.296945	0.309912	0.319652	0.327051	0.330556	0.329971	0.325902	0.315693	0.301742	0.285033
0.0129027	0.013502	0.0145549	0.0165772	0.0199724	0.024411	0.0328942	0.0420937	0.0577636	0.0745079	0.0964167	0.12015	0.147091	0.173549	0.200937	0.2286	0.254088	0.277682	0.297294	0.313427	0.322779	0.327944	0.329546	0.324166	0.316507	0.303132	0.288135	0.26991	0.253672	0.237341	0.224018	0.213195	0.20862	0.209086	0.212729	0.224271	0.236376	0.251846	0.266389	0.282111	0.296957	0.309908	0.320193	0.32727	0.33104	0.330155	0.326248	0.316161	0.302081	0.285277
0.0123774	0.0128716	0.0139556	0.0160281	0.019471	0.0241149	0.0326984	0.0419313	0.0578376	0.0745413	0.097047	0.120398	0.147395	0.173577	0.201295	0.228913	0.254398	0.278095	0.297373	0.313628	0.32298	0.328027	0.329608	0.323603	0.31602	0.3021	0.287478	0.26949	0.25355	0.237019	0.223794	0.213033	0.20846	0.209394	0.212684	0.224121	0.235958	0.251671	0.267184	0.283011	0.297884	0.310977	0.32107	0.327817	0.331513	0.330857	0.326662	0.31623	0.301716	0.284928
0.0126114	0.0132919	0.0145621	0.0166823	0.0200751	0.0248789	0.0337728	0.0433519	0.0592487	0.0756874	0.0986204	0.121783	0.148634	0.17511	0.202613	0.229958	0.255031	0.278823	0.298163	0.314158	0.323517	0.328128	0.329326	0.323171	0.315693	0.30142	0.28687	0.268974	0.253032	0.236543	0.223483	0.212856	0.207902	0.208541	0.212491	0.223643	0.235538	0.250917	0.266675	0.282632	0.297346	0.310538	0.320494	0.326595	0.330214	0.329283	0.325012	0.314583	0.299841	0.282646
0.0124347	0.0129791	0.0142111	0.016496	0.0200512	0.0248097	0.033854	0.0435573	0.0592702	0.0759429	0.0987207	0.121733	0.148701	0.175086	0.202577	0.229868	0.254183	0.278226	0.296943	0.312754	0.322452	0.326946	0.32797	0.322013	0.314158	0.300231	0.285712	0.267876	0.252127	0.235555	0.222306	0.212608	0.207489	0.208119	0.212276	0.222798	0.234839	0.25027	0.266491	0.282343	0.29679	0.310163	0.319766	0.325587	0.328932	0.328388	0.324073	0.313821	0.299858	0.282679
0.0129146	0.0135688	0.0148605	0.0171216	0.0207364	0.0256263	0.0344366	0.0445314	0.060101	0.0770674	0.0998548	0.123206	0.150231	0.17681	0.204129	0.231408	0.255749	0.279403	0.298218	0.31389	0.323603	0.328073	0.328634	0.322502	0.314167	0.300295	0.285193	0.267129	0.251265	0.234483	0.221193	0.211247	0.206302	0.206557	0.210886	0.220938	0.233323	0.248555	0.264316	0.280476	0.294794	0.308246	0.318133	0.324317	0.328302	0.327719	0.32394	0.314127	0.300613	0.283396
0.0131581	0.0137885	0.0150109	0.0172266	0.0209919	0.0261897	0.0351027	0.0451355	0.0604592	0.0778052	0.100072	0.1236	0.15095	0.17707	0.204483	0.23231	0.256494	0.280359	0.299237	0.314957	0.324071	0.328763	0.329307	0.323718	0.315084	0.301775	0.286648	0.268184	0.252643	0.235872	0.222273	0.212565	0.207169	0.207274	0.211407	0.22207	0.234438	0.249582	0.265216	0.281256	0.295563	0.308807	0.319059	0.325718	0.329773	0.32908	0.324926	0.315371	0.301811	0.284644
0.0130817	0.0137598	0.0150348	0.0172863	0.0211161	0.0263927	0.0353534	0.0454506	0.0607481	0.0782183	0.100679	0.124476	0.151785	0.178121	0.205559	0.233277	0.257583	0.280762	0.29955	0.315256	0.324045	0.328419	0.328889	0.323262	0.31486	0.301479	0.285915	0.267718	0.251924	0.235385	0.222165	0.212278	0.207216	0.2075	0.211576	0.222447	0.234605	0.249986	0.265178	0.28112	0.295241	0.308723	0.318921	0.325766	0.329503	0.328357	0.324317	0.315115	0.301723	0.284601
0.0122723	0.0128406	0.014149	0.0165677	0.0206003	0.0260107	0.0349977	0.044997	0.0602276	0.0780655	0.0998835	0.124049	0.151158	0.177825	0.205177	0.233003	0.257349	0.280726	0.298941	0.314511	0.322798	0.327239	0.327757	0.322622	0.313914	0.301016	0.285189	0.267074	0.250716	0.234294	0.221158	0.211373	0.205901	0.206598	0.21017	0.221408	0.233315	0.248811	0.263636	0.279819	0.293822	0.307169	0.317004	0.324069	0.327445	0.326354	0.321717	0.312747	0.29955	0.28278
0.0125421	0.0131367	0.0145262	0.0170882	0.0211352	0.0262781	0.0352197	0.0451546	0.0605356	0.0782684	0.100258	0.124029	0.150766	0.177674	0.205161	0.232654	0.257098	0.280359	0.298607	0.314091	0.322629	0.326642	0.327266	0.321772	0.313236	0.300176	0.28485	0.267489	0.250929	0.234399	0.221664	0.211693	0.20661	0.207455	0.211497	0.222354	0.234411	0.249811	0.264901	0.280487	0.294481	0.307919	0.316655	0.323137	0.326217	0.3251	0.320738	0.311398	0.298003	0.281103
0.0125851	0.0132656	0.0145621	0.0170882	0.0212641	0.0263497	0.0353248	0.0453408	0.0608436	0.0787531	0.10049	0.124526	0.151353	0.178176	0.205705	0.232697	0.257457	0.280411	0.298913	0.313969	0.32244	0.326408	0.326991	0.321554	0.312558	0.29956	0.28409	0.266336	0.249878	0.233308	0.220833	0.210373	0.205817	0.206932	0.211614	0.222428	0.234595	0.249864	0.264877	0.280203	0.294362	0.307403	0.316187	0.322252	0.325673	0.325069	0.320738	0.310984	0.296974	0.279673
0.0130961	0.013872	0.0152712	0.0177949	0.021861	0.0268368	0.0356065	0.0461144	0.0615384	0.0794383	0.101309	0.125419	0.152342	0.179193	0.207138	0.234075	0.258808	0.281645	0.300295	0.315282	0.323847	0.32796	0.32791	0.322459	0.313331	0.299915	0.284365	0.266475	0.249623	0.23258	0.220205	0.209738	0.205958	0.206495	0.211994	0.222335	0.234898	0.250532	0.265849	0.281206	0.295577	0.308965	0.317708	0.324269	0.327631	0.326931	0.322896	0.312539	0.298877	0.281037
0.0128	0.013564	0.0148008	0.0172935	0.0214766	0.0265312	0.0358142	0.046155	0.0623788	0.0802501	0.102011	0.126283	0.153722	0.180415	0.208756	0.23549	0.260073	0.282823	0.30141	0.315881	0.324785	0.328445	0.32872	0.322851	0.313623	0.300524	0.284878	0.266035	0.249475	0.232153	0.219565	0.209296	0.205509	0.206159	0.211946	0.221912	0.234411	0.25005	0.265085	0.280712	0.294775	0.307701	0.317405	0.324073	0.327698	0.32734	0.323383	0.313234	0.299605	0.281934
0.012344	0.0130244	0.0143042	0.0168566	0.0209991	0.0262471	0.0357569	0.0465036	0.0625985	0.0806966	0.10309	0.127456	0.154787	0.181566	0.20938	0.236114	0.260933	0.283634	0.301947	0.316032	0.324954	0.328369	0.328213	0.322385	0.313081	0.299469	0.283663	0.264865	0.248145	0.231372	0.218782	0.208773	0.204848	0.205736	0.211695	0.221714	0.234693	0.250411	0.265503	0.281571	0.295391	0.308485	0.318427	0.325666	0.328789	0.328106	0.323858	0.313842	0.300231	0.282923
0.0117089	0.0125469	0.0139914	0.016625	0.0207818	0.0259844	0.0353654	0.0457372	0.0618297	0.0799947	0.102056	0.126302	0.153941	0.181029	0.208883	0.235273	0.259897	0.282899	0.301052	0.315196	0.32452	0.328054	0.32856	0.322751	0.313802	0.300897	0.285408	0.266771	0.250088	0.233308	0.220747	0.210781	0.206221	0.207216	0.212672	0.222301	0.235075	0.250427	0.26562	0.281103	0.294465	0.307126	0.316794	0.323765	0.326919	0.326358	0.322316	0.312754	0.299087	0.28229
0.0122437	0.0130579	0.0145979	0.0172481	0.0213357	0.026567	0.0355779	0.0462171	0.0621401	0.0801809	0.102574	0.126539	0.154042	0.181196	0.208334	0.234843	0.25941	0.282082	0.3002	0.314621	0.323589	0.327652	0.327676	0.321693	0.312789	0.299228	0.283935	0.265512	0.248374	0.232093	0.219453	0.209105	0.204848	0.205963	0.211244	0.221709	0.233934	0.249019	0.264137	0.279516	0.293042	0.305753	0.314962	0.322075	0.32564	0.325167	0.321473	0.311758	0.29795	0.281294
0.0126042	0.0133515	0.0147435	0.017303	0.021362	0.0262948	0.0352889	0.0458637	0.061758	0.0799517	0.102044	0.125992	0.153046	0.18032	0.207567	0.234574	0.258846	0.281825	0.300068	0.315246	0.324195	0.328237	0.328297	0.322416	0.313262	0.299939	0.284723	0.266737	0.249613	0.233234	0.219852	0.209793	0.20539	0.206178	0.210776	0.221234	0.232988	0.24803	0.263146	0.278245	0.291576	0.303929	0.313009	0.320031	0.323744	0.323412	0.319795	0.310156	0.296551	0.279895
0.0130579	0.0137407	0.0150945	0.0176373	0.0215912	0.0264978	0.0355492	0.0461717	0.0621257	0.0803003	0.102348	0.126329	0.153321	0.180468	0.208021	0.235214	0.259782	0.282355	0.300675	0.315516	0.324155	0.327915	0.327609	0.321483	0.311992	0.298263	0.282756	0.264684	0.247612	0.230894	0.217142	0.206844	0.202826	0.202995	0.207894	0.219064	0.231169	0.246125	0.261248	0.276834	0.290733	0.303289	0.312524	0.319193	0.323505	0.323763	0.319974	0.310371	0.29738	0.28081
0.0129504	0.0137168	0.0150611	0.0176063	0.0216127	0.0265288	0.0355325	0.0457658	0.0620517	0.0798777	0.102321	0.125999	0.153328	0.180236	0.207887	0.235128	0.259245	0.282472	0.301007	0.316125	0.32484	0.328576	0.328536	0.322144	0.312715	0.298208	0.282942	0.26472	0.247939	0.231145	0.217533	0.207851	0.202909	0.203117	0.207336	0.218185	0.230481	0.245815	0.26068	0.276419	0.290847	0.303191	0.312305	0.318866	0.322806	0.322529	0.318236	0.309043	0.296031	0.279807
0.0124944	0.0134112	0.0150062	0.017783	0.0218634	0.0269132	0.0360028	0.0461908	0.0623454	0.0802143	0.102147	0.126028	0.153347	0.180017	0.207894	0.234789	0.259082	0.281631	0.300106	0.314871	0.323677	0.327454	0.327514	0.321034	0.311407	0.297306	0.2816	0.263347	0.247035	0.230094	0.21712	0.207477	0.203482	0.203525	0.207866	0.218636	0.231078	0.246068	0.260833	0.276834	0.291284	0.304165	0.313465	0.319852	0.323465	0.323123	0.318386	0.308912	0.296236	0.27995
0.0119643	0.01296	0.0145716	0.0173603	0.0216008	0.0269275	0.0364183	0.0466134	0.0632288	0.080933	0.103501	0.127363	0.154522	0.180974	0.208993	0.235734	0.259682	0.282202	0.30046	0.314972	0.323854	0.327292	0.327521	0.320609	0.311156	0.296859	0.281569	0.263471	0.24745	0.230436	0.217894	0.208721	0.205003	0.205655	0.209766	0.220066	0.232372	0.247546	0.262671	0.278212	0.292564	0.305242	0.3148	0.321065	0.324248	0.323784	0.318988	0.309609	0.296554	0.280619
0.0118879	0.0128239	0.0144331	0.0171813	0.0214766	0.026844	0.0367072	0.0472222	0.0634174	0.081389	0.104196	0.128275	0.15499	0.181666	0.210153	0.236792	0.261122	0.283622	0.301608	0.316104	0.324661	0.327722	0.327882	0.321289	0.311541	0.297268	0.281789	0.263968	0.247944	0.230634	0.218192	0.208327	0.204843	0.205566	0.209535	0.219801	0.23178	0.246937	0.261864	0.277307	0.291449	0.304132	0.313924	0.320158	0.323116	0.3227	0.31868	0.308907	0.296079	0.280304
0.011685	0.0125875	0.0140559	0.0167467	0.0211781	0.0265694	0.0365568	0.0471244	0.0636156	0.0816135	0.10478	0.129251	0.156097	0.183032	0.211531	0.238272	0.262442	0.285382	0.30321	0.317605	0.325642	0.328424	0.328166	0.321347	0.311887	0.297451	0.281712	0.263984	0.247684	0.23014	0.217691	0.207806	0.203974	0.204645	0.20889	0.21979	0.231725	0.247364	0.262306	0.277298	0.290988	0.30344	0.313363	0.319778	0.323219	0.322509	0.318907	0.308953	0.296415	0.28028
0.0120551	0.0128454	0.0142111	0.0168016	0.0211662	0.0265383	0.0361198	0.0468641	0.063045	0.0816564	0.104878	0.129528	0.156558	0.183512	0.211848	0.238898	0.263032	0.285843	0.303604	0.317749	0.325764	0.328889	0.328407	0.321626	0.311999	0.297609	0.281419	0.263466	0.246906	0.230001	0.217106	0.207126	0.203081	0.203819	0.208393	0.219166	0.231229	0.246984	0.261804	0.276397	0.290079	0.302769	0.312603	0.319403	0.322583	0.321936	0.318642	0.308807	0.296396	0.280335
0.0120049	0.0129337	0.0144785	0.0169879	0.0211352	0.0265097	0.0358429	0.0466062	0.0629399	0.081814	0.104826	0.129741	0.156981	0.183705	0.211798	0.238976	0.262946	0.285444	0.30364	0.318131	0.325864	0.329383	0.329274	0.322299	0.31247	0.298182	0.281696	0.263779	0.247288	0.23062	0.217548	0.207945	0.204089	0.204136	0.208718	0.219978	0.232322	0.247591	0.262623	0.277147	0.290475	0.303442	0.312474	0.319549	0.323152	0.322868	0.318885	0.309158	0.297232	0.281092
0.0128	0.0138553	0.0153739	0.0178235	0.0218897	0.0273119	0.036404	0.0468999	0.06331	0.0818427	0.105003	0.129714	0.157458	0.184002	0.211569	0.238881	0.262893	0.285289	0.303375	0.317887	0.325771	0.329412	0.329496	0.322521	0.312926	0.298411	0.282059	0.263435	0.247221	0.231217	0.21754	0.207625	0.203957	0.203795	0.208432	0.219171	0.231434	0.246524	0.261432	0.276106	0.289692	0.302668	0.311524	0.318462	0.322137	0.322213	0.318472	0.308888	0.297019	0.280507
0.0125063	0.0136046	0.0152043	0.0176946	0.0217273	0.0271257	0.0364469	0.0470623	0.0635201	0.0822987	0.104995	0.129602	0.157119	0.183629	0.211409	0.238305	0.262521	0.28501	0.303299	0.317718	0.325702	0.329338	0.329176	0.32219	0.312257	0.29822	0.282051	0.263645	0.2475	0.230839	0.217765	0.207902	0.204294	0.20411	0.208417	0.219202	0.231317	0.246294	0.261308	0.276257	0.289973	0.302807	0.311548	0.318761	0.322782	0.322868	0.318897	0.309139	0.297136	0.281166
0.012769	0.0137216	0.0151685	0.0178617	0.0221905	0.0275817	0.037242	0.0479003	0.0647497	0.0829314	0.105826	0.13024	0.157587	0.184145	0.211631	0.238308	0.262528	0.284819	0.302597	0.31682	0.324868	0.328142	0.327652	0.320342	0.31093	0.296609	0.280805	0.262678	0.246328	0.229815	0.216836	0.206901	0.2032	0.203554	0.207582	0.217961	0.22981	0.244434	0.258849	0.273933	0.287624	0.29982	0.308738	0.315798	0.319757	0.319573	0.315903	0.306558	0.294042	0.278286
0.0130412	0.0137765	0.0150873	0.0178092	0.0223863	0.0279327	0.0376646	0.0480937	0.0646399	0.082621	0.105444	0.129729	0.15648	0.183023	0.210619	0.236813	0.260923	0.283262	0.301105	0.315	0.322743	0.326026	0.3258	0.318981	0.309886	0.295534	0.27991	0.262432	0.245924	0.229261	0.216738	0.207021	0.203157	0.203587	0.207536	0.21782	0.229629	0.244141	0.258364	0.273103	0.287156	0.299481	0.308711	0.316132	0.320287	0.320394	0.316803	0.307711	0.29504	0.279439
0.0128573	0.0135688	0.0148414	0.0175012	0.0221809	0.028076	0.0380825	0.0482394	0.0649049	0.0828049	0.105776	0.129984	0.156503	0.182867	0.210514	0.23683	0.260369	0.282803	0.301054	0.315473	0.322987	0.325943	0.326227	0.319375	0.310435	0.295931	0.280134	0.26281	0.246679	0.230073	0.21734	0.2082	0.204143	0.204447	0.208214	0.218409	0.230128	0.244458	0.258395	0.273337	0.287216	0.300209	0.309547	0.316414	0.320437	0.320566	0.317109	0.308155	0.295269	0.27932
0.0129719	0.013755	0.0150515	0.0176278	0.0222287	0.028181	0.03787	0.0481654	0.0639284	0.0817615	0.104258	0.128351	0.154937	0.181177	0.20851	0.234796	0.258727	0.281371	0.29955	0.314014	0.321521	0.324596	0.325033	0.31915	0.309998	0.295517	0.279616	0.262334	0.246457	0.230262	0.217407	0.20788	0.203489	0.204053	0.20831	0.218039	0.229753	0.243895	0.258249	0.273879	0.288156	0.301212	0.310201	0.317238	0.321122	0.32176	0.31835	0.309535	0.296747	0.280504
0.0127117	0.0136834	0.0150969	0.017623	0.0221929	0.028033	0.0377506	0.0483301	0.0643176	0.0823679	0.104616	0.128447	0.155364	0.181511	0.208563	0.235182	0.25866	0.281545	0.299767	0.314475	0.322247	0.32531	0.325425	0.319184	0.309927	0.29595	0.280292	0.262368	0.246397	0.230627	0.217567	0.208257	0.203972	0.204688	0.208109	0.218085	0.229693	0.243881	0.258574	0.274196	0.287851	0.300859	0.310261	0.31714	0.320459	0.320848	0.317276	0.307565	0.294832	0.279282
0.0130268	0.0140822	0.0155816	0.0182772	0.0229259	0.0283673	0.0380156	0.0489485	0.0648954	0.082898	0.10538	0.129125	0.156212	0.182727	0.20968	0.236388	0.259964	0.282524	0.300073	0.313888	0.322013	0.325341	0.325105	0.319107	0.309817	0.295539	0.280134	0.262081	0.245869	0.230262	0.21745	0.207978	0.203831	0.204666	0.208892	0.218663	0.229856	0.243797	0.258101	0.273518	0.287063	0.299856	0.3088	0.31624	0.319312	0.319422	0.316161	0.306343	0.293789	0.278415
0.0127761	0.0141084	0.0158299	0.0185374	0.0230978	0.0286967	0.0387056	0.0491562	0.0659459	0.0843282	0.10703	0.130851	0.158201	0.185033	0.212178	0.238594	0.261563	0.28368	0.301599	0.31543	0.323438	0.326234	0.32653	0.319721	0.310063	0.295833	0.280478	0.2621	0.245709	0.229727	0.21712	0.207945	0.203855	0.204461	0.20857	0.21871	0.230173	0.244365	0.258901	0.274079	0.287249	0.300245	0.309019	0.316252	0.319663	0.319955	0.316846	0.307525	0.294911	0.279721
0.0126138	0.0137598	0.0155481	0.0186425	0.0233986	0.029105	0.039336	0.0497985	0.0667338	0.0849991	0.107619	0.132016	0.159443	0.186501	0.213522	0.239466	0.262874	0.285005	0.302456	0.315946	0.323663	0.326406	0.326609	0.319458	0.309783	0.295699	0.280024	0.261704	0.244881	0.228788	0.216592	0.207314	0.202902	0.20358	0.208038	0.218326	0.229552	0.243907	0.258488	0.2739	0.287197	0.300312	0.308986	0.316548	0.32047	0.320838	0.31783	0.308814	0.296114	0.28092
0.0127475	0.0138338	0.0154598	0.0183918	0.0229665	0.0289069	0.0392428	0.0494642	0.0665046	0.0848057	0.107271	0.131894	0.159326	0.186504	0.213586	0.239225	0.262879	0.285423	0.303038	0.316729	0.324317	0.326979	0.327239	0.320057	0.310462	0.296537	0.280585	0.262179	0.245055	0.228741	0.216784	0.207656	0.202935	0.20331	0.207551	0.217982	0.228743	0.243482	0.258089	0.272866	0.286597	0.299522	0.308306	0.315767	0.319928	0.32049	0.317006	0.308064	0.295544	0.280206
0.0125589	0.0134996	0.0151566	0.0182127	0.0228304	0.0286657	0.039102	0.0496863	0.0665309	0.0846195	0.107006	0.131772	0.15896	0.185842	0.21246	0.238031	0.261821	0.284255	0.301303	0.315024	0.322447	0.324947	0.324577	0.317345	0.30811	0.294381	0.278348	0.259973	0.242997	0.227227	0.215289	0.206149	0.201302	0.201868	0.205779	0.216373	0.227007	0.241565	0.256031	0.271216	0.284783	0.297397	0.306422	0.313585	0.317624	0.317913	0.314253	0.305584	0.293373	0.278291
0.0132035	0.0142278	0.0157654	0.0186186	0.0231455	0.0289904	0.0389707	0.0495406	0.0660605	0.0841658	0.106588	0.13114	0.158163	0.184878	0.211512	0.237107	0.260436	0.282725	0.299796	0.313699	0.321151	0.323773	0.32325	0.316588	0.307448	0.29387	0.277978	0.259352	0.242594	0.226771	0.214456	0.205824	0.201326	0.202047	0.206015	0.216686	0.22785	0.242579	0.256817	0.271515	0.285067	0.297647	0.307217	0.313952	0.318286	0.318439	0.314647	0.305904	0.29356	0.278105
0.0135879	0.0146122	0.0162931	0.019249	0.0238785	0.0298285	0.0395652	0.0500014	0.0664067	0.0848678	0.107259	0.131815	0.158308	0.18509	0.211621	0.23704	0.260443	0.282579	0.299278	0.312314	0.319496	0.322283	0.322003	0.314914	0.305173	0.291346	0.275025	0.256967	0.240261	0.224696	0.212658	0.203929	0.199519	0.200966	0.206001	0.216862	0.228714	0.242842	0.257254	0.272107	0.285788	0.298968	0.308525	0.315008	0.319188	0.319119	0.315375	0.306424	0.293899	0.278456
0.0132728	0.0143305	0.0160663	0.019015	0.0236493	0.029647	0.0392476	0.0495072	0.065934	0.0846433	0.107168	0.131808	0.158416	0.18478	0.211631	0.236925	0.260324	0.281999	0.298827	0.311596	0.318868	0.321724	0.32191	0.314886	0.304915	0.291074	0.27449	0.256473	0.240304	0.224421	0.212524	0.203535	0.199454	0.200987	0.206421	0.217376	0.229741	0.2439	0.258342	0.273282	0.28664	0.300004	0.30992	0.316261	0.320738	0.320774	0.317049	0.308158	0.295666	0.280332
0.013256	0.0144642	0.0161689	0.0190388	0.0237329	0.0297401	0.0391927	0.0496099	0.0659722	0.0846744	0.107717	0.132498	0.15923	0.185625	0.212591	0.238062	0.261234	0.282937	0.299533	0.312572	0.319659	0.322669	0.322595	0.315466	0.305192	0.29052	0.273914	0.255962	0.239614	0.224082	0.212178	0.203184	0.199144	0.201042	0.205769	0.216721	0.22907	0.243324	0.257877	0.272907	0.28649	0.299328	0.308914	0.315767	0.319413	0.319702	0.316213	0.307458	0.294956	0.27996
0.0133348	0.0146194	0.0163958	0.0192657	0.0239358	0.0298189	0.0394864	0.0503954	0.0672639	0.0855912	0.108467	0.133052	0.159949	0.186184	0.213305	0.238707	0.262086	0.283221	0.30014	0.313539	0.320967	0.323837	0.323393	0.315827	0.305937	0.291554	0.275158	0.256821	0.240593	0.224655	0.212882	0.203578	0.20002	0.201121	0.205337	0.21575	0.227869	0.24204	0.256482	0.271235	0.284527	0.297029	0.307011	0.313833	0.317901	0.31836	0.314671	0.306159	0.294233	0.279501
0.0137813	0.0150945	0.0168733	0.0196477	0.0242343	0.030349	0.0404343	0.0513934	0.0683192	0.0867492	0.10958	0.134356	0.161205	0.187485	0.214281	0.239688	0.262714	0.284432	0.30119	0.315528	0.322658	0.325165	0.324551	0.317128	0.307102	0.292543	0.276051	0.257896	0.241426	0.225713	0.213837	0.204459	0.200161	0.201173	0.204533	0.214647	0.226198	0.240664	0.254792	0.269285	0.283164	0.295498	0.305058	0.311734	0.315714	0.316154	0.312618	0.304256	0.292571	0.277508
0.0131963	0.0144546	0.0163122	0.0192251	0.0238738	0.0297282	0.0401501	0.0513767	0.0683168	0.0867373	0.109556	0.13465	0.161532	0.1878	0.214682	0.24043	0.26371	0.28564	0.302628	0.316531	0.324135	0.326234	0.325346	0.317854	0.308255	0.293896	0.277021	0.258717	0.242123	0.226568	0.214148	0.204451	0.199846	0.200242	0.204588	0.214157	0.225856	0.240461	0.255222	0.269676	0.283496	0.296465	0.306145	0.313425	0.317097	0.317839	0.314294	0.305519	0.294028	0.278639
0.0129074	0.0140631	0.0160615	0.0190961	0.0236875	0.0297688	0.0404677	0.051594	0.0684696	0.0868161	0.109577	0.134459	0.161467	0.187901	0.214721	0.240337	0.263552	0.28522	0.302026	0.315676	0.322994	0.324814	0.323947	0.316684	0.307546	0.293495	0.276784	0.258593	0.242319	0.2268	0.214661	0.205089	0.200369	0.200517	0.204886	0.214587	0.226181	0.241204	0.25558	0.269879	0.28384	0.296764	0.306627	0.313654	0.317288	0.317846	0.314439	0.305765	0.294422	0.279036
0.012578	0.0136166	0.0155267	0.0185661	0.0232172	0.0291504	0.039897	0.0511093	0.0681736	0.0866991	0.109823	0.134852	0.162226	0.188283	0.215477	0.240965	0.263972	0.285647	0.302396	0.316053	0.32362	0.325403	0.324408	0.31713	0.308098	0.29366	0.276612	0.258003	0.242056	0.226312	0.21436	0.205008	0.200493	0.200736	0.205512	0.215169	0.227213	0.242068	0.256172	0.270402	0.283976	0.297387	0.307384	0.314559	0.318214	0.318833	0.315843	0.307152	0.29579	0.280089
0.0131486	0.014297	0.0161236	0.0191343	0.0240027	0.0302248	0.0402982	0.0515367	0.0686368	0.0873318	0.110594	0.135196	0.162286	0.188483	0.215423	0.240968	0.263884	0.285134	0.301885	0.315015	0.322053	0.324448	0.323283	0.31601	0.306391	0.291895	0.275457	0.257129	0.241097	0.225584	0.213749	0.204315	0.200433	0.200918	0.205956	0.215709	0.227544	0.242202	0.255974	0.270491	0.283849	0.29652	0.306598	0.313494	0.317121	0.317448	0.314786	0.306257	0.294837	0.279181
0.0134065	0.0145382	0.016379	0.0195331	0.024485	0.0306761	0.0408067	0.0522697	0.0695966	0.0887357	0.111752	0.136402	0.163303	0.189452	0.216203	0.241904	0.264543	0.285642	0.301847	0.315113	0.322108	0.324307	0.323018	0.315421	0.304937	0.290353	0.273862	0.255714	0.239626	0.224209	0.212345	0.203129	0.199683	0.200574	0.205211	0.215661	0.227427	0.241911	0.255592	0.269848	0.28324	0.296	0.306056	0.312976	0.316662	0.316285	0.313685	0.304872	0.293588	0.278226
0.0134208	0.0148104	0.0167993	0.0201897	0.025366	0.0315858	0.0416901	0.0532605	0.0703606	0.0895618	0.112504	0.137104	0.163826	0.190245	0.217049	0.242959	0.265431	0.286371	0.302389	0.315189	0.322027	0.324315	0.32281	0.315705	0.305025	0.290609	0.274315	0.256587	0.240163	0.224612	0.21213	0.203243	0.199934	0.201402	0.205829	0.216425	0.228361	0.242763	0.256788	0.271658	0.285282	0.297817	0.307713	0.314437	0.318121	0.317744	0.314621	0.30588	0.294259	0.279413
0.0133205	0.0145859	0.016539	0.0200942	0.0254544	0.0317314	0.042299	0.0537166	0.071552	0.0905766	0.113751	0.138126	0.164865	0.191205	0.217803	0.243871	0.266054	0.287127	0.302845	0.315636	0.322987	0.32467	0.323238	0.315254	0.304915	0.29032	0.27437	0.256852	0.240502	0.22472	0.211944	0.203458	0.200077	0.201687	0.205789	0.215821	0.227676	0.241822	0.256086	0.270648	0.28405	0.296255	0.305665	0.312384	0.316072	0.315877	0.312718	0.303898	0.292141	0.277391
0.0130388	0.0143042	0.0162811	0.0198888	0.0253612	0.0319367	0.0429031	0.0544591	0.0722421	0.0909371	0.114338	0.138556	0.165455	0.191916	0.218345	0.244069	0.266011	0.287297	0.303349	0.316053	0.323192	0.324248	0.322653	0.314895	0.305152	0.290432	0.2747	0.256917	0.240347	0.224851	0.212383	0.20458	0.200925	0.20225	0.206321	0.21601	0.228383	0.242723	0.25706	0.271589	0.284687	0.296847	0.305842	0.312861	0.316295	0.316512	0.312551	0.303845	0.291922	0.276954
0.0131844	0.0144522	0.0163862	0.0198005	0.025187	0.0318508	0.0428338	0.0546907	0.0721275	0.0907461	0.113765	0.138047	0.165116	0.191293	0.217512	0.243011	0.265071	0.286308	0.302539	0.315542	0.322314	0.32324	0.321258	0.313465	0.303356	0.289128	0.273442	0.255386	0.239306	0.224111	0.212018	0.20411	0.200137	0.201388	0.205261	0.214926	0.227131	0.24156	0.256074	0.270839	0.283582	0.295367	0.304165	0.311099	0.314554	0.315046	0.311118	0.302597	0.290561	0.275643
0.0134327	0.0147053	0.0166656	0.0200679	0.0253994	0.0320585	0.0427813	0.0549533	0.0720558	0.0911544	0.114386	0.13915	0.166276	0.192678	0.218825	0.244265	0.266374	0.287419	0.303764	0.316412	0.322858	0.324023	0.321507	0.313699	0.303027	0.288476	0.272097	0.253484	0.237541	0.222423	0.210514	0.202346	0.198695	0.199705	0.204151	0.213959	0.226055	0.240514	0.254727	0.269309	0.28187	0.293925	0.303172	0.309853	0.313057	0.313148	0.309772	0.301205	0.289482	0.274545
0.0132823	0.0146122	0.016539	0.0199318	0.0253851	0.0320919	0.042884	0.0551682	0.0722516	0.092064	0.115083	0.140215	0.166932	0.193299	0.21956	0.244821	0.267036	0.287443	0.303506	0.315762	0.322001	0.323092	0.320755	0.312868	0.301487	0.287173	0.270345	0.252285	0.236579	0.221573	0.210089	0.201207	0.198525	0.199898	0.205091	0.215341	0.227246	0.241194	0.255248	0.270316	0.282696	0.294985	0.304122	0.310101	0.313522	0.313398	0.310762	0.302157	0.290248	0.275404
0.0129671	0.014309	0.0164984	0.0201873	0.0257337	0.0324501	0.04302	0.0546931	0.0725739	0.0921046	0.115549	0.140451	0.167162	0.193452	0.219255	0.244439	0.266952	0.28697	0.302666	0.31469	0.321156	0.322751	0.321024	0.31246	0.301613	0.286936	0.27012	0.251922	0.236185	0.221623	0.21043	0.201118	0.198895	0.200233	0.205306	0.215568	0.227124	0.24118	0.255043	0.26965	0.282199	0.294682	0.304337	0.310249	0.313639	0.313162	0.310836	0.301981	0.29036	0.275913
0.0125278	0.0138601	0.0159875	0.0196071	0.0251702	0.031994	0.0428075	0.0547695	0.0726169	0.0925225	0.115725	0.140471	0.167023	0.193337	0.219513	0.244489	0.26684	0.286564	0.302138	0.314158	0.320611	0.321745	0.319914	0.311283	0.300259	0.285697	0.269115	0.251454	0.235347	0.220537	0.209131	0.200135	0.198213	0.199891	0.205008	0.215415	0.226897	0.24092	0.255212	0.26945	0.282204	0.294804	0.304089	0.310502	0.314308	0.314664	0.31192	0.303062	0.291313	0.276803
0.0128716	0.0143782	0.0165151	0.0200011	0.02544	0.0320967	0.0428505	0.0549151	0.0725334	0.0919829	0.11483	0.140015	0.166613	0.19296	0.219166	0.243981	0.265627	0.285621	0.301152	0.313556	0.320291	0.321566	0.319599	0.311104	0.300331	0.286067	0.269304	0.251834	0.235674	0.220628	0.209253	0.201106	0.198986	0.200782	0.205194	0.215494	0.22722	0.241168	0.255723	0.269492	0.282345	0.294639	0.303327	0.310051	0.31417	0.314427	0.311426	0.302186	0.290461	0.276125
0.0132345	0.0146695	0.0166536	0.0199151	0.0252443	0.0321874	0.0431323	0.0551802	0.0725835	0.0925058	0.11537	0.140991	0.167737	0.19401	0.220518	0.245368	0.26689	0.287027	0.302597	0.314626	0.321249	0.322204	0.320382	0.312088	0.300808	0.286781	0.269717	0.251958	0.235753	0.220398	0.208725	0.200708	0.19849	0.200529	0.205275	0.215124	0.226943	0.240571	0.255217	0.269036	0.282104	0.294128	0.302888	0.309521	0.313339	0.313776	0.31091	0.301821	0.289909	0.275815
0.0131581	0.0145262	0.0164005	0.0196787	0.0252084	0.0322304	0.0430702	0.0553783	0.0728175	0.0922121	0.115274	0.140807	0.167336	0.193564	0.219916	0.245053	0.266596	0.287242	0.302795	0.314836	0.321051	0.32229	0.320031	0.311794	0.301145	0.287008	0.27024	0.252808	0.23662	0.221487	0.209664	0.201937	0.199385	0.201223	0.205516	0.215807	0.227337	0.241082	0.255236	0.268695	0.281342	0.292965	0.301682	0.308659	0.312314	0.312181	0.309208	0.30034	0.288646	0.274781
0.0131056	0.014574	0.016582	0.0199032	0.0253374	0.0324095	0.0433734	0.0556601	0.0734168	0.0933247	0.116413	0.141244	0.167656	0.193956	0.220437	0.245373	0.267358	0.287901	0.30358	0.315514	0.321719	0.322447	0.320148	0.311591	0.300321	0.285967	0.26966	0.252089	0.23571	0.220403	0.208978	0.200801	0.19827	0.199581	0.203972	0.214618	0.226255	0.240201	0.25436	0.268153	0.280547	0.292165	0.301093	0.30806	0.311701	0.311307	0.308609	0.299839	0.288777	0.275182
0.0125636	0.0141323	0.0163241	0.0198291	0.0253636	0.0322591	0.0434021	0.0557842	0.0738322	0.0930239	0.116248	0.14112	0.167341	0.193428	0.219988	0.245289	0.267592	0.287934	0.303356	0.315488	0.321788	0.322595	0.319979	0.311259	0.300746	0.286232	0.269875	0.252595	0.236672	0.221127	0.208993	0.2005	0.19842	0.199741	0.203819	0.214269	0.22579	0.239974	0.253371	0.267076	0.279301	0.291186	0.300219	0.307076	0.310958	0.311257	0.308867	0.299641	0.28873	0.275199
0.0125445	0.014075	0.0164817	0.0201037	0.0255308	0.0325122	0.0438581	0.0564384	0.0744029	0.0939885	0.116723	0.141423	0.167809	0.19401	0.220883	0.245991	0.267998	0.287989	0.303284	0.315433	0.32144	0.322192	0.319394	0.310908	0.299904	0.28575	0.269318	0.251741	0.235954	0.220086	0.208341	0.200132	0.19806	0.199445	0.204194	0.214551	0.226437	0.240447	0.253479	0.266773	0.279614	0.291788	0.300768	0.307095	0.31093	0.31151	0.308621	0.2994	0.288603	0.274468
0.0125016	0.0141275	0.0165414	0.0203496	0.0261444	0.0333001	0.0447582	0.057181	0.0751621	0.0948289	0.117282	0.142273	0.168523	0.194416	0.221244	0.246481	0.268583	0.288202	0.303428	0.31532	0.320898	0.321812	0.319088	0.310786	0.299877	0.286039	0.269547	0.252209	0.236498	0.220883	0.209019	0.20065	0.198669	0.200357	0.204955	0.215019	0.226355	0.240399	0.253328	0.266136	0.279267	0.291186	0.300123	0.306128	0.309609	0.310053	0.30709	0.298032	0.286736	0.272809
0.0130053	0.0145215	0.0168064	0.0206099	0.0265407	0.0338373	0.0451832	0.0571786	0.0745795	0.094189	0.116415	0.141144	0.167391	0.193399	0.220023	0.245394	0.267348	0.287376	0.302776	0.314888	0.320521	0.321192	0.319133	0.31129	0.300257	0.286793	0.270751	0.253209	0.237007	0.221666	0.209921	0.201264	0.198922	0.200304	0.204903	0.214756	0.226367	0.240299	0.253445	0.266257	0.279554	0.290969	0.29993	0.306364	0.310025	0.310352	0.307737	0.298786	0.287641	0.273098
0.0132799	0.0147005	0.0170141	0.0207937	0.0268058	0.0337298	0.0447272	0.0566987	0.0737224	0.0934727	0.116179	0.140762	0.166823	0.192905	0.219501	0.244487	0.266642	0.286822	0.302365	0.314972	0.320757	0.321824	0.319993	0.312047	0.300801	0.287065	0.271145	0.253527	0.236933	0.221618	0.209874	0.200935	0.198487	0.199731	0.203714	0.213565	0.224703	0.238387	0.25197	0.265133	0.277789	0.28924	0.298621	0.305603	0.309208	0.309564	0.307482	0.298531	0.287242	0.273267
0.0134757	0.014956	0.0173389	0.0211113	0.0271496	0.034322	0.044806	0.0566199	0.0739635	0.0933963	0.116234	0.140614	0.166875	0.193008	0.218815	0.243637	0.265923	0.285721	0.301436	0.313534	0.319083	0.320652	0.319062	0.310891	0.299958	0.285948	0.270051	0.252337	0.235942	0.221215	0.209554	0.200483	0.198167	0.199309	0.203728	0.213804	0.225009	0.238561	0.252173	0.265699	0.278255	0.290069	0.299526	0.30652	0.310399	0.310858	0.308559	0.299758	0.288154	0.274055
0.0140296	0.0153428	0.0177448	0.0214241	0.0272093	0.034353	0.0449469	0.0567894	0.0745748	0.0938619	0.117122	0.141187	0.167716	0.193643	0.219396	0.24383	0.266217	0.28628	0.301768	0.313752	0.319007	0.320334	0.318331	0.310006	0.299359	0.284644	0.268884	0.25095	0.23486	0.220174	0.208947	0.19987	0.196689	0.198122	0.202926	0.213064	0.224293	0.238145	0.251096	0.264913	0.277563	0.289835	0.299171	0.306281	0.310127	0.310524	0.308143	0.300214	0.288983	0.274731
0.0143758	0.0158705	0.018282	0.0219326	0.0275937	0.0351576	0.0458279	0.0578949	0.0757184	0.0948098	0.118306	0.142416	0.168859	0.194564	0.21994	0.244704	0.266594	0.286373	0.301859	0.313637	0.318355	0.319494	0.317109	0.30896	0.298368	0.28315	0.267267	0.24953	0.234022	0.219735	0.208233	0.199748	0.196728	0.198315	0.203406	0.213992	0.225417	0.239483	0.25228	0.266386	0.278919	0.291225	0.300536	0.306933	0.310693	0.311144	0.308513	0.300708	0.289154	0.274597
0.0146361	0.0161522	0.0184945	0.0221929	0.0279637	0.0355301	0.0465871	0.0585228	0.0768884	0.096006	0.119273	0.143061	0.169432	0.195407	0.220702	0.245693	0.266916	0.287414	0.302258	0.314031	0.318673	0.319472	0.317133	0.308356	0.297986	0.282985	0.267539	0.249749	0.23395	0.219711	0.207959	0.200244	0.196283	0.198439	0.203117	0.213727	0.224992	0.2388	0.251404	0.264896	0.277708	0.289508	0.298834	0.305302	0.308838	0.309108	0.306274	0.298688	0.287373	0.273186
0.0149345	0.0164698	0.0187929	0.0224555	0.028138	0.0354298	0.0466874	0.0586422	0.0772011	0.0963952	0.1195	0.143546	0.169857	0.195584	0.220883	0.24575	0.266682	0.286901	0.301966	0.313747	0.318942	0.319728	0.317388	0.308062	0.297404	0.282701	0.267122	0.249389	0.23395	0.21973	0.207615	0.200202	0.196551	0.198559	0.202859	0.213016	0.224152	0.237947	0.251296	0.264942	0.277465	0.288765	0.298017	0.304189	0.307556	0.308112	0.304996	0.29716	0.285936	0.272291
0.0144594	0.0161212	0.0183512	0.0221356	0.0280951	0.0353033	0.046611	0.0587401	0.0774733	0.0967772	0.119882	0.143656	0.170268	0.196119	0.221463	0.246228	0.267492	0.287619	0.302611	0.314196	0.319298	0.319948	0.317772	0.308248	0.297389	0.282371	0.266997	0.249183	0.23328	0.218639	0.206531	0.198609	0.19518	0.197157	0.201467	0.211915	0.223345	0.236598	0.25037	0.263927	0.276777	0.287834	0.296599	0.303378	0.307224	0.307787	0.304832	0.296807	0.285287	0.27183
0.0141848	0.0157702	0.0180313	0.0218085	0.0278277	0.0353081	0.0467256	0.0590218	0.07781	0.0973287	0.120742	0.144766	0.17192	0.197413	0.222951	0.247562	0.268759	0.288725	0.303442	0.315003	0.319974	0.320413	0.318073	0.308425	0.297081	0.281896	0.266391	0.248398	0.233015	0.218249	0.206658	0.198886	0.195741	0.198098	0.202596	0.213099	0.224937	0.238468	0.252717	0.266565	0.279179	0.290628	0.299011	0.305856	0.309621	0.30986	0.30693	0.298886	0.287402	0.273762
0.0135187	0.0151614	0.0174869	0.0212856	0.0274504	0.0349117	0.0462003	0.0587688	0.0771128	0.0969491	0.120438	0.144386	0.171049	0.196472	0.222294	0.246891	0.268258	0.288214	0.302988	0.314566	0.319711	0.320256	0.31793	0.308793	0.29733	0.281758	0.26604	0.248785	0.233411	0.218302	0.207011	0.198824	0.195496	0.197981	0.202596	0.213553	0.225171	0.238494	0.252209	0.265548	0.27873	0.290773	0.299099	0.305545	0.309437	0.309822	0.30726	0.299524	0.287891	0.273936
0.0135235	0.0151685	0.0176278	0.0215434	0.027565	0.0348353	0.0460977	0.0587234	0.0766878	0.0968321	0.120293	0.144656	0.171137	0.196997	0.222843	0.247596	0.269349	0.289126	0.30353	0.315399	0.320969	0.321648	0.319081	0.310297	0.298669	0.283269	0.267036	0.249642	0.233721	0.218758	0.207691	0.199189	0.196267	0.198786	0.203277	0.214315	0.22568	0.239213	0.252715	0.266181	0.279069	0.291306	0.300138	0.306336	0.310223	0.310044	0.307694	0.300064	0.288842	0.274795
0.0140081	0.0155028	0.0179262	0.0218228	0.027799	0.0352866	0.0466182	0.0590935	0.0764801	0.0966912	0.120104	0.144763	0.170903	0.197047	0.222903	0.247209	0.268922	0.288448	0.303091	0.314241	0.319952	0.32058	0.318076	0.309695	0.298168	0.283116	0.266501	0.2493	0.233065	0.217669	0.206966	0.198435	0.195739	0.198234	0.203212	0.213773	0.225186	0.238656	0.252089	0.2655	0.277859	0.289964	0.298953	0.30529	0.309277	0.308965	0.306828	0.299323	0.288374	0.274435
0.0140822	0.0155816	0.0180456	0.0219804	0.027799	0.0352436	0.0467471	0.0592797	0.0771534	0.0972213	0.120775	0.145313	0.171846	0.198167	0.223822	0.24793	0.269507	0.288644	0.303175	0.314671	0.320236	0.320661	0.317851	0.308742	0.297303	0.282278	0.266019	0.248419	0.231978	0.217323	0.206782	0.198299	0.195961	0.198549	0.203449	0.214	0.225071	0.238914	0.252603	0.266245	0.27841	0.290246	0.298874	0.304968	0.308635	0.308583	0.306512	0.299037	0.287992	0.274198
0.0149847	0.0165056	0.0191009	0.0231217	0.028871	0.0362106	0.0474538	0.0601512	0.0785406	0.0985178	0.122411	0.146748	0.172894	0.198884	0.224577	0.248243	0.26975	0.28898	0.303571	0.314981	0.320167	0.320664	0.317457	0.307725	0.296012	0.280626	0.264665	0.247278	0.231159	0.216406	0.206163	0.198268	0.195663	0.19837	0.203255	0.21373	0.225429	0.239363	0.253061	0.266279	0.278191	0.289799	0.298461	0.30507	0.308346	0.308477	0.305858	0.298189	0.286881	0.273272
0.0152569	0.0168375	0.0193063	0.0233986	0.0293414	0.0363801	0.047738	0.0609606	0.0790444	0.0989643	0.122272	0.146762	0.17277	0.198633	0.224204	0.247667	0.269161	0.288412	0.302964	0.314418	0.319456	0.319821	0.315829	0.306393	0.294665	0.279759	0.263612	0.246364	0.23046	0.215781	0.205576	0.19737	0.19488	0.197439	0.201777	0.212596	0.224314	0.238337	0.251884	0.2652	0.277357	0.28882	0.29711	0.303461	0.306971	0.307284	0.304786	0.297079	0.285669	0.272379
0.015264	0.0168375	0.0196119	0.0239382	0.0302344	0.0374474	0.0489485	0.0622308	0.0801284	0.100356	0.123662	0.148452	0.174258	0.199588	0.22499	0.248553	0.270187	0.289324	0.30359	0.314726	0.31989	0.320165	0.31617	0.30699	0.294868	0.280222	0.263791	0.246528	0.230944	0.216452	0.206056	0.197902	0.195223	0.197869	0.202231	0.212283	0.224087	0.237971	0.251645	0.264791	0.276684	0.287846	0.296403	0.302938	0.306768	0.307059	0.304521	0.296893	0.285757	0.272403
0.0147555	0.0164172	0.0193134	0.0237377	0.0303155	0.0378413	0.0498247	0.0630951	0.0806011	0.100619	0.123206	0.148168	0.174217	0.199566	0.224835	0.24916	0.270775	0.289947	0.303717	0.314494	0.319649	0.319714	0.315585	0.306921	0.295095	0.281072	0.264299	0.246588	0.230925	0.216633	0.205495	0.197004	0.194173	0.197031	0.201383	0.211371	0.222879	0.236997	0.250344	0.263891	0.276039	0.287536	0.296284	0.30311	0.306964	0.307248	0.304903	0.297559	0.286786	0.273518
0.0142063	0.0158323	0.0186043	0.0228614	0.0294727	0.0370271	0.0492684	0.0621616	0.0800663	0.0994943	0.122315	0.146812	0.173045	0.198301	0.223593	0.247873	0.269409	0.288405	0.302074	0.312852	0.317889	0.317581	0.314064	0.305046	0.294028	0.279914	0.263879	0.246314	0.230574	0.216378	0.20527	0.197243	0.194667	0.197695	0.202498	0.212758	0.224288	0.238048	0.251325	0.26461	0.276818	0.287973	0.296921	0.303755	0.307699	0.307842	0.305128	0.297931	0.287252	0.273759
0.0139866	0.0156866	0.0182987	0.0225415	0.0288973	0.0363538	0.0485975	0.0608603	0.0787006	0.0980761	0.120825	0.145179	0.17124	0.196847	0.221907	0.246022	0.267024	0.285991	0.299667	0.310485	0.315528	0.314626	0.311756	0.303108	0.292406	0.278367	0.262385	0.245199	0.229533	0.215318	0.204387	0.196909	0.194247	0.197286	0.20189	0.212063	0.224281	0.237895	0.250812	0.264046	0.276338	0.287698	0.296489	0.302917	0.307176	0.307365	0.304285	0.297296	0.286311	0.2731
0.014309	0.0161212	0.0186688	0.0228734	0.029179	0.036552	0.0486023	0.0608651	0.078703	0.0982313	0.121179	0.145723	0.171736	0.197229	0.222753	0.246822	0.267668	0.286156	0.300305	0.31109	0.316063	0.314934	0.3122	0.303495	0.29248	0.27793	0.261566	0.244315	0.228722	0.21404	0.202938	0.195531	0.193397	0.195956	0.200655	0.210719	0.222889	0.236223	0.249198	0.262547	0.275005	0.286812	0.295823	0.302265	0.306434	0.30705	0.304153	0.296802	0.285509	0.272296
0.0143257	0.0161928	0.0187141	0.0229163	0.0290979	0.0363753	0.0483588	0.0607624	0.078617	0.0984485	0.121286	0.145948	0.171483	0.197303	0.222901	0.246872	0.267284	0.286156	0.30025	0.311347	0.316354	0.315191	0.312515	0.304022	0.292645	0.278245	0.261668	0.244824	0.229178	0.214229	0.203568	0.196097	0.193841	0.196837	0.201054	0.211089	0.223271	0.236608	0.249214	0.262764	0.275125	0.286616	0.295804	0.301649	0.305775	0.305842	0.303275	0.29579	0.283692	0.270803
0.0141251	0.0162286	0.0188717	0.0229307	0.0290644	0.0365997	0.0480675	0.0606884	0.0787985	0.0987374	0.121761	0.146518	0.172546	0.198408	0.224273	0.247799	0.268473	0.287486	0.302074	0.312997	0.317949	0.317577	0.31474	0.305932	0.294462	0.279616	0.263122	0.245795	0.230145	0.215124	0.205192	0.197341	0.194848	0.197246	0.201944	0.211781	0.223672	0.23715	0.249883	0.263282	0.275994	0.287459	0.29626	0.302719	0.306529	0.306352	0.304106	0.296585	0.284921	0.271866
0.0142779	0.0162382	0.0188263	0.0231241	0.0294465	0.0367549	0.0483468	0.0612519	0.0797105	0.0995253	0.122573	0.146848	0.173322	0.199261	0.224787	0.248682	0.269438	0.288608	0.303189	0.313988	0.319059	0.318646	0.31565	0.306618	0.295362	0.280485	0.264701	0.247202	0.231656	0.216908	0.206192	0.198282	0.195928	0.197792	0.202518	0.212431	0.223961	0.237081	0.24974	0.263409	0.27591	0.287013	0.295252	0.301587	0.305223	0.305152	0.302602	0.294916	0.283878	0.270863
0.014001	0.0159111	0.0185327	0.0229163	0.0293486	0.036743	0.0482752	0.0610179	0.07935	0.0987541	0.122095	0.146666	0.173508	0.199182	0.224316	0.247966	0.268781	0.287595	0.301955	0.312281	0.31714	0.316961	0.314079	0.305173	0.294443	0.279282	0.263103	0.245273	0.23013	0.215635	0.205227	0.19795	0.195713	0.197196	0.202369	0.212445	0.223832	0.237097	0.249742	0.263156	0.275519	0.286889	0.294825	0.301145	0.30508	0.305388	0.302454	0.295061	0.284907	0.271701
0.0143711	0.0160663	0.0187428	0.0234273	0.0300338	0.037328	0.0492016	0.0619562	0.0803146	0.0991338	0.122473	0.146693	0.173312	0.198268	0.223216	0.247343	0.268194	0.28692	0.300539	0.310782	0.315514	0.31511	0.311987	0.303034	0.292566	0.277243	0.260971	0.243245	0.228726	0.214288	0.203303	0.196121	0.194039	0.19534	0.200732	0.21128	0.222817	0.23613	0.248749	0.262189	0.275008	0.287264	0.295916	0.302263	0.306575	0.307083	0.304299	0.297012	0.287419	0.273847
0.0139341	0.0157368	0.0186258	0.0233294	0.0301341	0.0378891	0.0495239	0.0625507	0.0805796	0.100182	0.123177	0.14739	0.173305	0.198186	0.223435	0.247281	0.267902	0.286507	0.299784	0.310065	0.314511	0.314468	0.310992	0.302239	0.291007	0.276245	0.259944	0.242763	0.228392	0.213582	0.203236	0.196221	0.194199	0.196255	0.201472	0.211913	0.223187	0.236474	0.249171	0.262707	0.275041	0.287643	0.29632	0.303027	0.307097	0.306961	0.304567	0.297349	0.287419	0.273888
0.0138553	0.0156651	0.0186162	0.0233079	0.0301604	0.0382138	0.0500945	0.0629041	0.0813651	0.101015	0.123767	0.147982	0.173837	0.198494	0.223603	0.247679	0.268163	0.287211	0.300121	0.310316	0.314735	0.314764	0.311424	0.302251	0.291268	0.276908	0.260685	0.243549	0.229073	0.214367	0.203878	0.197004	0.194498	0.197117	0.202186	0.21293	0.223703	0.237307	0.250234	0.263624	0.275972	0.288099	0.296936	0.303877	0.307635	0.307556	0.305159	0.297669	0.2876	0.274428
0.0137598	0.0155625	0.0186353	0.0233628	0.0300792	0.0381374	0.0503691	0.0632217	0.0815132	0.101763	0.124283	0.148736	0.174444	0.199161	0.224254	0.247982	0.269058	0.287689	0.300854	0.310829	0.315423	0.314864	0.31135	0.30199	0.290461	0.276631	0.260372	0.24346	0.228843	0.214265	0.204189	0.196388	0.194209	0.197198	0.202322	0.213002	0.223662	0.237525	0.250903	0.264328	0.276519	0.288507	0.29728	0.303884	0.307372	0.307365	0.305405	0.297838	0.287115	0.27406
0.0145095	0.0162764	0.019077	0.0236971	0.0304134	0.0384693	0.0506055	0.0633792	0.0818021	0.101832	0.12444	0.148405	0.174375	0.198912	0.223433	0.247218	0.268373	0.286929	0.300603	0.310251	0.314786	0.314131	0.31076	0.301093	0.289899	0.276104	0.260396	0.243499	0.229089	0.214938	0.204903	0.197313	0.195422	0.197883	0.203656	0.214303	0.225059	0.238764	0.252423	0.265477	0.277696	0.289028	0.297098	0.302738	0.306405	0.306319	0.303989	0.296735	0.286172	0.272988
0.0153524	0.0169855	0.0198005	0.0244086	0.0309912	0.0389157	0.0510591	0.0638735	0.0821459	0.102125	0.124452	0.147901	0.174021	0.198179	0.222263	0.246407	0.267601	0.285681	0.299211	0.30896	0.313511	0.312541	0.309277	0.300011	0.288861	0.275139	0.259775	0.242656	0.228695	0.215105	0.204666	0.197031	0.195622	0.198007	0.203399	0.214109	0.225178	0.238377	0.25175	0.264691	0.276739	0.288285	0.296126	0.301561	0.304953	0.304655	0.302556	0.29542	0.284862	0.271878
0.0158036	0.017463	0.0201395	0.0246068	0.0312109	0.0390733	0.0512836	0.0638305	0.0824993	0.102006	0.124638	0.14781	0.173797	0.198172	0.222158	0.24596	0.266985	0.284852	0.298667	0.30821	0.312852	0.311825	0.308986	0.299693	0.28898	0.274819	0.259737	0.242706	0.228607	0.215153	0.204736	0.19736	0.196116	0.198373	0.204143	0.214694	0.226093	0.238862	0.25181	0.264884	0.277083	0.288197	0.296267	0.301699	0.305128	0.305068	0.302494	0.295362	0.284862	0.271871
0.0154479	0.0173007	0.0201849	0.0246473	0.0311417	0.0390232	0.0514722	0.0641863	0.0828383	0.102722	0.125823	0.149195	0.175232	0.199547	0.223688	0.247161	0.268124	0.286139	0.30003	0.309633	0.31416	0.312866	0.309698	0.300536	0.289661	0.275225	0.25988	0.242603	0.228676	0.215134	0.2048	0.197327	0.195677	0.198093	0.203382	0.213761	0.22547	0.238394	0.251027	0.264075	0.275844	0.287099	0.295317	0.300768	0.304175	0.304173	0.301818	0.2944	0.283639	0.271056
0.0155314	0.0174391	0.0205932	0.0252347	0.0321063	0.0401549	0.0525729	0.0651843	0.0841992	0.103971	0.127403	0.151489	0.176965	0.202014	0.226243	0.248942	0.269765	0.28754	0.301028	0.310192	0.314516	0.31326	0.310111	0.300515	0.289431	0.274626	0.258777	0.242138	0.227537	0.213708	0.203778	0.196355	0.194404	0.19721	0.202716	0.213042	0.224997	0.238095	0.250852	0.264142	0.276443	0.287364	0.29552	0.300617	0.304039	0.304001	0.301293	0.294166	0.283472	0.270782
0.0150921	0.0171693	0.020746	0.0255093	0.0322233	0.0404343	0.0528546	0.0656379	0.0847961	0.104998	0.12827	0.152375	0.177705	0.20283	0.227038	0.249694	0.270042	0.287338	0.300701	0.309724	0.313737	0.31252	0.309105	0.299252	0.287505	0.272778	0.25711	0.240727	0.226026	0.212221	0.202596	0.195524	0.193772	0.196455	0.202281	0.212557	0.223949	0.237541	0.250346	0.26364	0.276058	0.287173	0.295071	0.300546	0.304225	0.304008	0.301422	0.294333	0.283649	0.270763
0.0153046	0.0175275	0.0211519	0.0258435	0.0327629	0.0410789	0.0533727	0.0665834	0.0854862	0.105724	0.12896	0.152686	0.17724	0.202336	0.226231	0.248823	0.268506	0.285883	0.299414	0.308587	0.312193	0.31129	0.307475	0.297757	0.285962	0.271367	0.256031	0.240321	0.225503	0.21187	0.20258	0.195992	0.194235	0.196737	0.20241	0.213102	0.223662	0.236976	0.249959	0.263161	0.275569	0.286402	0.29445	0.299849	0.303349	0.303022	0.300426	0.293278	0.282983	0.270137
0.015646	0.0177901	0.0211949	0.0259319	0.03261	0.0408664	0.0531984	0.0665428	0.0852283	0.105487	0.12863	0.15222	0.176633	0.201068	0.225262	0.248052	0.268163	0.285475	0.299216	0.308683	0.312718	0.311815	0.307935	0.298378	0.286497	0.271899	0.256673	0.240927	0.226461	0.212808	0.203539	0.19636	0.194648	0.197093	0.202931	0.213333	0.223965	0.237253	0.250122	0.263041	0.27518	0.285883	0.294235	0.300479	0.303643	0.303105	0.300725	0.293712	0.283248	0.270235
0.0157988	0.0181005	0.0215745	0.0260919	0.033281	0.0413463	0.0535948	0.0668962	0.0853525	0.105587	0.128843	0.15244	0.17728	0.201555	0.225474	0.248379	0.268024	0.285478	0.299068	0.308122	0.312431	0.311433	0.307589	0.298213	0.286156	0.271169	0.255783	0.2396	0.225393	0.212199	0.202701	0.19615	0.194139	0.19679	0.202396	0.212536	0.223519	0.236806	0.249596	0.262793	0.274884	0.285458	0.294016	0.300312	0.303349	0.303198	0.300152	0.29292	0.282503	0.269906
0.0156341	0.0177495	0.0211065	0.025834	0.03309	0.0413798	0.0537763	0.0672448	0.0855554	0.105845	0.128996	0.15322	0.178426	0.202926	0.226845	0.249613	0.269949	0.287416	0.300799	0.309339	0.313515	0.312202	0.308136	0.299137	0.28702	0.272102	0.256148	0.2399	0.225334	0.212567	0.203081	0.195913	0.19397	0.196935	0.202966	0.213214	0.224849	0.238026	0.250633	0.263891	0.275984	0.286311	0.294691	0.300911	0.303922	0.303697	0.300722	0.293564	0.282605	0.269731
0.0152425	0.0175609	0.0211376	0.0260035	0.0333311	0.0418286	0.0543875	0.0681306	0.0865725	0.106953	0.130096	0.155145	0.180387	0.204879	0.228846	0.251712	0.271818	0.289083	0.302368	0.310765	0.314692	0.312992	0.308702	0.299254	0.287106	0.272035	0.255064	0.239	0.224534	0.21181	0.202336	0.195488	0.193975	0.196656	0.202754	0.212978	0.22467	0.237522	0.250296	0.263414	0.275318	0.285876	0.294288	0.300159	0.303239	0.30268	0.29955	0.291938	0.281075	0.268258
0.0154073	0.0176684	0.0209609	0.0259701	0.0329204	0.0414275	0.0541034	0.0680255	0.0867253	0.107032	0.129872	0.154737	0.180162	0.204557	0.228858	0.251442	0.27162	0.289143	0.302573	0.311493	0.315225	0.313642	0.309105	0.299173	0.286812	0.272186	0.255246	0.238778	0.224307	0.210953	0.201491	0.194586	0.193607	0.195615	0.201288	0.211493	0.222538	0.235261	0.248243	0.261936	0.273327	0.284425	0.292574	0.298385	0.301632	0.301632	0.298805	0.290976	0.280879	0.268206
0.0156246	0.0177591	0.0210826	0.0260298	0.0330255	0.041523	0.0542012	0.0678393	0.0868853	0.106951	0.129975	0.154765	0.179811	0.204184	0.228122	0.250695	0.270696	0.288073	0.301568	0.31023	0.313792	0.312228	0.308153	0.298072	0.28591	0.271336	0.254412	0.238437	0.224242	0.21085	0.201684	0.194906	0.194058	0.196033	0.201866	0.211937	0.222877	0.235268	0.247808	0.261179	0.272463	0.28357	0.291583	0.297332	0.30062	0.300603	0.297982	0.290028	0.280015	0.267496
0.0156484	0.0177973	0.0210803	0.0257122	0.0327796	0.0413917	0.0543159	0.0680661	0.087253	0.10745	0.130385	0.154758	0.179732	0.204048	0.227798	0.250525	0.270622	0.288123	0.301993	0.310569	0.313979	0.312338	0.308138	0.297853	0.285738	0.271049	0.254381	0.238069	0.223839	0.210628	0.20166	0.194796	0.193989	0.195868	0.201856	0.212039	0.222638	0.23555	0.248283	0.26136	0.272709	0.284002	0.29218	0.298196	0.301518	0.301651	0.298846	0.290721	0.280667	0.267972
0.0157248	0.0178856	0.0211758	0.025877	0.033035	0.0417689	0.0547647	0.0683359	0.0872052	0.107118	0.13039	0.154412	0.179176	0.203582	0.227077	0.250012	0.270321	0.28824	0.301689	0.310072	0.312978	0.311142	0.307126	0.297222	0.285618	0.270899	0.254701	0.238554	0.224343	0.211815	0.202783	0.195422	0.19402	0.196577	0.202556	0.213546	0.224546	0.237171	0.249828	0.262351	0.273738	0.284864	0.2934	0.299533	0.302454	0.302146	0.299658	0.291568	0.281068	0.268537
0.0161331	0.0182581	0.0214599	0.0262208	0.0333669	0.0420554	0.0551014	0.0689018	0.0876541	0.10766	0.13081	0.154882	0.179876	0.20412	0.227936	0.251125	0.271197	0.289085	0.302105	0.310266	0.313611	0.31193	0.307542	0.297485	0.285707	0.270691	0.254419	0.237876	0.223636	0.211008	0.201696	0.194498	0.193008	0.195562	0.201758	0.21198	0.222669	0.23529	0.248276	0.260899	0.272534	0.283474	0.292433	0.298858	0.301532	0.300701	0.298158	0.290129	0.279778	0.26727
0.0164363	0.0187881	0.0220783	0.0269442	0.0341047	0.0427335	0.0553736	0.0692456	0.0877854	0.107796	0.131293	0.155486	0.180122	0.204191	0.228008	0.251356	0.270937	0.288624	0.301207	0.309074	0.312238	0.310755	0.306154	0.296153	0.284496	0.269306	0.252896	0.236799	0.222724	0.2098	0.200042	0.193227	0.191749	0.194686	0.201302	0.211297	0.222375	0.235092	0.248484	0.261162	0.272424	0.283307	0.292452	0.29813	0.300794	0.300178	0.297631	0.289541	0.279026	0.266224
0.0163217	0.0188287	0.0223194	0.0275913	0.0348902	0.0434116	0.0563334	0.0700741	0.0889339	0.109119	0.13279	0.156943	0.1816	0.205464	0.229201	0.252445	0.271789	0.28924	0.301391	0.309323	0.312455	0.310555	0.305844	0.295334	0.283441	0.267988	0.251602	0.235517	0.221387	0.208324	0.19854	0.192041	0.19035	0.193772	0.20017	0.209931	0.221146	0.23401	0.247598	0.260441	0.271842	0.282273	0.291342	0.297167	0.300128	0.299369	0.296726	0.288889	0.277883	0.265075
0.0162	0.0188502	0.0224054	0.027768	0.0354513	0.0440157	0.0568181	0.0706448	0.0896645	0.110284	0.133819	0.158189	0.182858	0.20655	0.229798	0.252829	0.271897	0.289188	0.301126	0.309093	0.311517	0.309552	0.304898	0.294338	0.282049	0.266945	0.250504	0.23449	0.220807	0.208362	0.198404	0.192098	0.190818	0.194266	0.200321	0.210752	0.222265	0.235297	0.248276	0.261031	0.272334	0.282598	0.291131	0.296365	0.299319	0.298777	0.296005	0.288056	0.277446	0.264636
0.0160495	0.0188598	0.0226346	0.0279709	0.0356304	0.0441709	0.0573887	0.0711963	0.0900584	0.110704	0.133988	0.158129	0.183249	0.207455	0.230496	0.253799	0.272498	0.289515	0.301408	0.309786	0.312286	0.309886	0.305658	0.295453	0.282997	0.268377	0.252218	0.23535	0.221127	0.2089	0.19885	0.192408	0.191169	0.194457	0.200178	0.21112	0.222628	0.235705	0.248782	0.261974	0.273284	0.283396	0.292103	0.297499	0.300625	0.299832	0.297499	0.289369	0.279079	0.266389
0.0161164	0.0188096	0.0226632	0.0276557	0.0350406	0.0435835	0.0567894	0.0707808	0.0896526	0.110506	0.133606	0.15768	0.183111	0.207042	0.230362	0.253166	0.27219	0.288615	0.300923	0.309074	0.311918	0.30997	0.305646	0.295558	0.283066	0.268633	0.252452	0.235323	0.221423	0.209021	0.199084	0.19247	0.191926	0.194942	0.200992	0.212104	0.222824	0.235932	0.248782	0.261745	0.273026	0.283599	0.291955	0.297244	0.300489	0.299772	0.29728	0.28899	0.278888	0.266291
0.016231	0.0188717	0.0228017	0.0275149	0.0347923	0.0433209	0.0565268	0.0701839	0.0890151	0.109525	0.132558	0.15674	0.182065	0.206414	0.229884	0.252552	0.271775	0.28818	0.301105	0.309287	0.312515	0.310509	0.306594	0.296644	0.28431	0.269755	0.253739	0.236964	0.222564	0.210215	0.200541	0.193605	0.192755	0.195223	0.201252	0.212237	0.222743	0.235655	0.248682	0.261938	0.273778	0.284098	0.292022	0.297182	0.300073	0.299627	0.297602	0.289458	0.279361	0.266783
0.0163743	0.0188669	0.0228877	0.0275364	0.0349141	0.043617	0.056257	0.0700335	0.088984	0.109663	0.132345	0.156737	0.181838	0.205784	0.229698	0.251774	0.270906	0.286984	0.299958	0.307916	0.311221	0.309741	0.305543	0.295775	0.283556	0.269029	0.252684	0.236116	0.221912	0.209496	0.200211	0.194158	0.193301	0.196033	0.202035	0.212605	0.223084	0.236231	0.248782	0.261666	0.273621	0.284119	0.29218	0.297771	0.300653	0.300054	0.297385	0.289782	0.279456	0.267279
0.0158681	0.0184013	0.022434	0.0271352	0.034735	0.0436289	0.0558057	0.0694533	0.0881579	0.109042	0.131629	0.156167	0.181182	0.205459	0.22929	0.251277	0.270331	0.286645	0.299598	0.307649	0.31061	0.309435	0.30528	0.295754	0.283388	0.269149	0.252927	0.236634	0.222074	0.209762	0.200624	0.194579	0.193213	0.195944	0.201861	0.212161	0.223266	0.2363	0.248388	0.261229	0.272675	0.283252	0.291373	0.296845	0.299765	0.299395	0.296532	0.289362	0.278857	0.266436
0.0157893	0.018344	0.0223529	0.0274719	0.03516	0.0441852	0.0565793	0.0705254	0.0890939	0.110112	0.132899	0.156816	0.181879	0.205655	0.229493	0.251652	0.270658	0.286798	0.299409	0.30758	0.310407	0.309129	0.304588	0.294952	0.282729	0.268344	0.252569	0.236044	0.22223	0.209778	0.200572	0.19466	0.193425	0.196202	0.202002	0.212237	0.223562	0.236763	0.249422	0.261769	0.272959	0.283687	0.292015	0.297311	0.300398	0.300114	0.297222	0.290234	0.27979	0.267496
0.0159421	0.0186353	0.0225391	0.0277536	0.0355611	0.0445935	0.0573051	0.0714709	0.0899056	0.111127	0.133807	0.15791	0.18319	0.207484	0.231682	0.254045	0.273306	0.289388	0.301845	0.309924	0.312689	0.310808	0.305615	0.295866	0.283436	0.269103	0.253073	0.236713	0.222724	0.209363	0.200058	0.193619	0.19318	0.195481	0.201374	0.211504	0.22318	0.236367	0.249351	0.261482	0.272257	0.283209	0.291088	0.295825	0.299077	0.299178	0.296133	0.288379	0.278207	0.265603
0.0163384	0.0190054	0.0228996	0.0283314	0.0359121	0.0446221	0.0575367	0.0714637	0.0901301	0.110931	0.13358	0.157654	0.182693	0.206715	0.23057	0.253063	0.272188	0.288383	0.30035	0.309	0.311968	0.310201	0.305319	0.295398	0.283185	0.269032	0.253075	0.236591	0.223115	0.210198	0.200901	0.194182	0.193328	0.196197	0.20177	0.211824	0.223065	0.235958	0.248997	0.2612	0.272236	0.283107	0.291165	0.29599	0.299018	0.298946	0.296441	0.288696	0.278448	0.265708
0.0163981	0.0190532	0.0230835	0.0284914	0.0358859	0.044498	0.0573481	0.0713372	0.0903115	0.111105	0.133983	0.158289	0.183366	0.207426	0.231322	0.253909	0.273026	0.289219	0.300911	0.309232	0.312145	0.310056	0.305242	0.295083	0.28282	0.268301	0.252029	0.235541	0.221979	0.20879	0.199421	0.19274	0.191859	0.194739	0.201052	0.211106	0.222318	0.234851	0.247531	0.259328	0.270572	0.281273	0.289271	0.294254	0.297822	0.297965	0.295329	0.287502	0.277398	0.264548
0.0166703	0.0190938	0.0230453	0.0283911	0.0357712	0.0443404	0.0568372	0.0706328	0.0895332	0.110253	0.133434	0.157494	0.181853	0.20555	0.228877	0.25154	0.27076	0.287681	0.299436	0.307491	0.310452	0.308547	0.304063	0.293968	0.281459	0.266804	0.250795	0.234989	0.221626	0.209119	0.199691	0.193304	0.191453	0.194567	0.20065	0.21144	0.222695	0.235364	0.247992	0.260286	0.27156	0.282032	0.290293	0.295515	0.299065	0.298729	0.296114	0.288844	0.278596	0.266016
0.016742	0.0192991	0.0233867	0.0287111	0.0360792	0.0447129	0.0572717	0.0710769	0.0900083	0.111258	0.134373	0.15827	0.18234	0.205841	0.228905	0.25112	0.270822	0.287572	0.299579	0.306952	0.309815	0.307661	0.303079	0.29292	0.279888	0.264908	0.249009	0.23381	0.220537	0.208198	0.198977	0.192057	0.190214	0.193041	0.199745	0.210786	0.222695	0.235801	0.248653	0.260718	0.272384	0.282803	0.290883	0.296367	0.299751	0.299338	0.296783	0.289792	0.279585	0.267002
0.0169163	0.0194018	0.0231623	0.0284532	0.0361366	0.0450447	0.0579188	0.0720391	0.0910135	0.112106	0.135149	0.159006	0.183082	0.206794	0.229803	0.251588	0.271037	0.288111	0.300329	0.307627	0.310462	0.307821	0.302804	0.292884	0.279938	0.265075	0.249365	0.234027	0.220551	0.208243	0.199211	0.192556	0.190866	0.193371	0.199516	0.210146	0.222139	0.235899	0.248205	0.260081	0.271517	0.282207	0.290647	0.295845	0.298753	0.298003	0.295384	0.288276	0.278396	0.266014
0.0167921	0.0194614	0.0229951	0.0282431	0.0361389	0.0451689	0.058148	0.072285	0.0913072	0.112509	0.135001	0.159103	0.182937	0.206715	0.230257	0.252235	0.271207	0.288586	0.30056	0.307642	0.310383	0.307854	0.302783	0.2927	0.279757	0.265605	0.249749	0.234812	0.22115	0.208019	0.198829	0.192344	0.190801	0.193652	0.200046	0.210139	0.221786	0.235591	0.248238	0.260147	0.271551	0.281937	0.289928	0.29515	0.29812	0.297688	0.295472	0.288018	0.278136	0.266011
0.0163074	0.0188669	0.0224985	0.027885	0.0357235	0.0448203	0.0578185	0.0716643	0.0904882	0.11149	0.134036	0.158168	0.18222	0.206335	0.230023	0.25217	0.270832	0.287915	0.299806	0.307305	0.309803	0.307482	0.302504	0.292882	0.280301	0.266303	0.250241	0.2347	0.220866	0.207531	0.198201	0.192193	0.191117	0.194053	0.200173	0.210306	0.221444	0.23528	0.247882	0.259904	0.271157	0.2814	0.289699	0.294913	0.298428	0.298416	0.296188	0.288491	0.278756	0.266756
0.0160734	0.0187619	0.0224746	0.028064	0.0358524	0.0450185	0.0581193	0.072032	0.0910851	0.11201	0.134898	0.159187	0.183409	0.207622	0.231293	0.253584	0.27209	0.288885	0.300727	0.308489	0.311061	0.308683	0.303518	0.293464	0.28101	0.2669	0.250852	0.235237	0.221599	0.208403	0.198891	0.19285	0.192088	0.195066	0.200751	0.211294	0.222488	0.235798	0.248646	0.260911	0.272095	0.282166	0.290632	0.295871	0.299622	0.300021	0.297829	0.290308	0.280299	0.268213
0.0165151	0.0191582	0.0228805	0.0287302	0.0366356	0.045921	0.0589216	0.0728294	0.0918993	0.112631	0.135545	0.159638	0.183987	0.208066	0.231525	0.253405	0.271868	0.288653	0.300472	0.308368	0.310748	0.308695	0.303547	0.293552	0.281294	0.266644	0.250754	0.234734	0.221076	0.208393	0.199218	0.193151	0.192377	0.195168	0.200779	0.211834	0.222597	0.235658	0.24862	0.260883	0.27268	0.282837	0.291494	0.296847	0.300515	0.300866	0.298473	0.291103	0.281271	0.268886
0.0165008	0.0194018	0.0233556	0.029542	0.0376575	0.0467829	0.0599793	0.0740471	0.0932411	0.114099	0.137333	0.161458	0.185766	0.209463	0.232749	0.254128	0.272802	0.289396	0.300682	0.308317	0.310803	0.308394	0.303363	0.293096	0.28097	0.266138	0.250162	0.234065	0.220721	0.208236	0.199227	0.192905	0.192036	0.195106	0.200536	0.211712	0.222753	0.235677	0.248587	0.260415	0.272128	0.282443	0.291148	0.296561	0.299801	0.300061	0.297841	0.290568	0.280571	0.268373
0.0172792	0.0199127	0.0236971	0.0298667	0.0379034	0.0467591	0.0598289	0.0739301	0.0930024	0.113901	0.13672	0.161183	0.185334	0.20889	0.232389	0.254054	0.273014	0.289563	0.300665	0.308275	0.311018	0.308738	0.30365	0.293698	0.281555	0.266907	0.250716	0.234698	0.221253	0.208826	0.199691	0.193268	0.192098	0.195486	0.2013	0.212113	0.222998	0.236061	0.248534	0.260369	0.272159	0.28261	0.29132	0.297067	0.299863	0.299932	0.298029	0.29127	0.28124	0.268781
0.0169616	0.0197862	0.0237544	0.0297449	0.0378222	0.046931	0.0599745	0.0737534	0.0931791	0.113858	0.137147	0.161615	0.185735	0.208947	0.23215	0.254128	0.273026	0.289069	0.300522	0.308033	0.310588	0.308351	0.303824	0.293326	0.281445	0.266565	0.250093	0.234531	0.22122	0.2091	0.199636	0.193127	0.192595	0.195491	0.201285	0.211796	0.22349	0.236097	0.248584	0.260374	0.271691	0.282729	0.291122	0.296931	0.299741	0.299987	0.29818	0.291311	0.281676	0.269354
0.0173054	0.0200894	0.0241149	0.0297736	0.0378771	0.0470766	0.0599267	0.07356	0.092501	0.113228	0.13607	0.160491	0.184591	0.207825	0.231102	0.253039	0.271594	0.287464	0.299617	0.306906	0.309526	0.307105	0.302678	0.292738	0.280798	0.26619	0.249656	0.23427	0.221019	0.208838	0.199602	0.193488	0.192645	0.195168	0.201264	0.211187	0.222872	0.235087	0.247481	0.259703	0.270799	0.281858	0.29	0.295568	0.298325	0.298378	0.296819	0.290219	0.280602	0.268506
0.017346	0.0201443	0.0241961	0.0297736	0.0378341	0.0471196	0.0600246	0.073794	0.0928448	0.11344	0.136402	0.160223	0.18413	0.207262	0.230505	0.251977	0.270259	0.285738	0.297953	0.305152	0.307852	0.305218	0.300797	0.290616	0.278522	0.263743	0.247591	0.232315	0.219135	0.206751	0.197995	0.192189	0.191735	0.194178	0.200433	0.210244	0.222041	0.234373	0.247044	0.259543	0.270498	0.281543	0.289568	0.294839	0.297886	0.297752	0.295935	0.2891	0.279296	0.267293
0.0173771	0.0202565	0.0242964	0.0299144	0.0380395	0.0472151	0.0600605	0.0739325	0.0930215	0.113844	0.136488	0.160211	0.184166	0.207479	0.230875	0.251932	0.270235	0.285707	0.297876	0.304898	0.307799	0.305436	0.300801	0.290625	0.278434	0.263941	0.247794	0.232434	0.218999	0.20624	0.1978	0.191761	0.191136	0.19365	0.199779	0.209578	0.220955	0.233647	0.24659	0.259008	0.270142	0.280982	0.289006	0.294336	0.297564	0.297547	0.295563	0.288868	0.279134	0.267475
0.0174773	0.0204022	0.0244158	0.0302941	0.0382854	0.0472819	0.0599697	0.0740901	0.0935324	0.114171	0.136665	0.16035	0.184403	0.20782	0.231174	0.252364	0.270627	0.286473	0.29828	0.305768	0.308499	0.306505	0.301522	0.290773	0.278702	0.264278	0.247997	0.232458	0.219064	0.206405	0.19774	0.191725	0.190541	0.19343	0.198917	0.208962	0.220129	0.232924	0.245893	0.257762	0.268876	0.280136	0.288393	0.293641	0.296597	0.296929	0.295052	0.288295	0.278162	0.266802
0.0171287	0.0199533	0.0239144	0.0297545	0.0379034	0.0467996	0.0595447	0.0737057	0.0928209	0.113849	0.136464	0.16046	0.184744	0.208465	0.231322	0.252989	0.271145	0.287041	0.298638	0.305865	0.308454	0.306498	0.30137	0.29079	0.27867	0.264359	0.248207	0.232329	0.218357	0.206015	0.196962	0.191296	0.190341	0.193134	0.198642	0.209131	0.219918	0.233098	0.245903	0.257624	0.268807	0.279805	0.28835	0.294035	0.297024	0.297127	0.294985	0.288071	0.278611	0.267375
0.0169091	0.019822	0.0238547	0.0295825	0.0379607	0.0473154	0.0601464	0.0745867	0.0936494	0.115105	0.137574	0.161255	0.185565	0.209112	0.231766	0.253667	0.27145	0.287433	0.298779	0.305868	0.307945	0.306121	0.30067	0.290277	0.277863	0.263831	0.248181	0.232425	0.21855	0.206218	0.197157	0.191823	0.190852	0.194051	0.199399	0.210029	0.220611	0.233523	0.245772	0.257268	0.267852	0.279014	0.287347	0.293185	0.296358	0.296422	0.294295	0.287486	0.278169	0.266995
0.016656	0.0195498	0.0234631	0.0290859	0.0373924	0.046685	0.0598957	0.0742548	0.0934966	0.114823	0.1375	0.161396	0.185611	0.209458	0.232224	0.253968	0.271782	0.287751	0.299235	0.306283	0.30864	0.306226	0.300868	0.290659	0.278121	0.263882	0.248314	0.232532	0.218304	0.205987	0.19668	0.191511	0.190875	0.193984	0.199526	0.210151	0.221177	0.234464	0.246199	0.25817	0.268724	0.279368	0.287743	0.29414	0.297108	0.297194	0.294885	0.287906	0.278644	0.267463
0.0170738	0.0200249	0.0241818	0.029764	0.0381804	0.047652	0.0609701	0.0754701	0.0946737	0.116093	0.138682	0.162508	0.186556	0.210093	0.23259	0.253997	0.271498	0.287533	0.298889	0.306286	0.308167	0.305873	0.300691	0.290415	0.277792	0.263717	0.248033	0.23232	0.218543	0.2064	0.197797	0.192934	0.191926	0.195484	0.200722	0.211562	0.222631	0.235545	0.247553	0.259562	0.270166	0.280246	0.288512	0.294357	0.297256	0.297184	0.294519	0.287638	0.278105	0.266549
0.0173747	0.0202088	0.0244325	0.0302654	0.0385433	0.0480364	0.0613927	0.0757948	0.0952682	0.116812	0.139604	0.163781	0.187795	0.211502	0.233752	0.254761	0.272491	0.288092	0.29956	0.30693	0.309084	0.306665	0.301618	0.291045	0.277775	0.263366	0.247037	0.231255	0.217254	0.205421	0.196978	0.191916	0.19115	0.194283	0.199858	0.210077	0.221337	0.234201	0.246271	0.258732	0.269588	0.279726	0.288099	0.293839	0.296726	0.296912	0.294479	0.287328	0.277871	0.266226
0.0175299	0.020469	0.0247787	0.0307143	0.0389778	0.0487217	0.0618631	0.076024	0.094934	0.116294	0.139181	0.163246	0.187313	0.211044	0.233246	0.254584	0.272186	0.287954	0.298894	0.306481	0.30794	0.305954	0.301229	0.29148	0.278377	0.263879	0.247775	0.231954	0.218097	0.20619	0.19768	0.192418	0.191697	0.19519	0.200813	0.211337	0.222545	0.235321	0.246975	0.259154	0.270211	0.280299	0.288763	0.293739	0.2969	0.296816	0.294651	0.287235	0.277665	0.265641
0.0180551	0.0209919	0.0251344	0.0313709	0.039897	0.0495764	0.0626128	0.0769361	0.0955094	0.116702	0.139489	0.163435	0.187397	0.210967	0.233449	0.254467	0.272195	0.28756	0.298058	0.305562	0.307107	0.304879	0.299884	0.290477	0.277489	0.262833	0.246834	0.231331	0.217729	0.205512	0.197315	0.192148	0.192279	0.19603	0.201355	0.211805	0.223096	0.235553	0.247166	0.259305	0.270779	0.281493	0.290157	0.295159	0.29849	0.298153	0.295964	0.288548	0.278878	0.266692
0.0180002	0.0210731	0.0253851	0.0317601	0.0403316	0.050116	0.0632002	0.0775378	0.0958986	0.117034	0.139926	0.163991	0.18792	0.210994	0.233836	0.255088	0.272842	0.288273	0.298428	0.305763	0.307155	0.30443	0.299192	0.289981	0.277279	0.262659	0.246531	0.231066	0.218175	0.20586	0.19753	0.192208	0.191835	0.195959	0.2012	0.211476	0.223218	0.235665	0.247436	0.259195	0.270295	0.281166	0.289522	0.294646	0.298113	0.297191	0.294727	0.287684	0.277778	0.265973
0.0178832	0.0207794	0.0251273	0.0316311	0.0402146	0.0500301	0.0634533	0.0780129	0.0962853	0.117485	0.140112	0.163991	0.188302	0.211075	0.233764	0.254988	0.272704	0.288097	0.297917	0.30503	0.306782	0.303939	0.29828	0.289212	0.276588	0.262614	0.246531	0.230789	0.218316	0.206412	0.198177	0.192931	0.192599	0.197121	0.202057	0.211982	0.223495	0.235758	0.247228	0.258612	0.269414	0.280256	0.28839	0.294106	0.296976	0.296165	0.293486	0.286633	0.276885	0.265565
0.0184204	0.0215745	0.0259319	0.03224	0.040802	0.0506867	0.0639929	0.0788844	0.097546	0.118698	0.141247	0.164936	0.189302	0.211999	0.234098	0.255016	0.272365	0.28814	0.298199	0.305237	0.306632	0.303879	0.297635	0.287674	0.274865	0.261098	0.245373	0.229696	0.216963	0.205256	0.19693	0.191905	0.191126	0.195004	0.200314	0.210466	0.222036	0.234414	0.246567	0.257891	0.268526	0.278981	0.286827	0.29275	0.29589	0.295706	0.292793	0.285831	0.276617	0.265307
0.0187643	0.0219207	0.0264524	0.0326196	0.040864	0.0505124	0.0635249	0.07866	0.0976129	0.118562	0.141225	0.16475	0.189276	0.212319	0.234294	0.255511	0.272878	0.288605	0.298872	0.30615	0.307919	0.305402	0.298946	0.288498	0.275968	0.262036	0.24629	0.230536	0.217481	0.205867	0.19688	0.191577	0.191095	0.194275	0.199282	0.209592	0.221213	0.233671	0.245366	0.2569	0.267695	0.278169	0.285953	0.2919	0.294758	0.295346	0.292819	0.285521	0.276951	0.266119
0.0188311	0.0221045	0.0265861	0.0325551	0.0409046	0.0505434	0.0637875	0.0788247	0.0983817	0.118898	0.141736	0.165166	0.189204	0.21213	0.234125	0.255293	0.273279	0.289097	0.299825	0.306899	0.308556	0.305665	0.299295	0.28814	0.276015	0.261408	0.245783	0.230562	0.217442	0.205645	0.196775	0.190792	0.190195	0.193215	0.198599	0.208768	0.22025	0.233136	0.245199	0.257089	0.268822	0.279222	0.287252	0.292702	0.295895	0.296606	0.294331	0.287046	0.278396	0.267523
0.0184587	0.0215339	0.0261372	0.0322853	0.0405322	0.0501447	0.0638162	0.0785454	0.0981238	0.118758	0.141896	0.165309	0.189295	0.212171	0.234098	0.255215	0.272938	0.288952	0.299331	0.306324	0.307907	0.304801	0.299108	0.288071	0.275719	0.260732	0.245227	0.230104	0.217049	0.205392	0.196823	0.191642	0.190763	0.194273	0.199645	0.210182	0.221478	0.23401	0.24608	0.25834	0.26949	0.279585	0.287443	0.292511	0.295646	0.29541	0.292925	0.285695	0.276479	0.265699
0.0188526	0.0219207	0.0264142	0.03261	0.0410909	0.0507488	0.0648691	0.0789871	0.0988616	0.119354	0.142658	0.166032	0.189866	0.212455	0.234476	0.255766	0.273525	0.289085	0.299839	0.306555	0.308568	0.304934	0.29988	0.288605	0.276405	0.261434	0.24597	0.230615	0.217593	0.205865	0.197047	0.191969	0.191425	0.194681	0.200044	0.210038	0.221315	0.234036	0.246206	0.258619	0.269387	0.279341	0.28729	0.292543	0.295756	0.295365	0.292827	0.285633	0.276152	0.265343
0.0190126	0.0222024	0.0267007	0.033121	0.0415851	0.0511308	0.0651843	0.0799708	0.0997569	0.120481	0.14377	0.167458	0.191071	0.213305	0.235393	0.256203	0.273017	0.288273	0.298447	0.305311	0.307611	0.304192	0.298884	0.287665	0.275037	0.260324	0.244599	0.229321	0.216538	0.204865	0.196372	0.191754	0.191544	0.194994	0.199944	0.209943	0.221177	0.233872	0.246521	0.258679	0.26922	0.279286	0.287087	0.292495	0.29579	0.29542	0.293264	0.286098	0.276873	0.266322
0.0189266	0.0220019	0.0266482	0.0328822	0.0413368	0.0507511	0.0645707	0.0793333	0.0991147	0.119799	0.14293	0.166529	0.189746	0.211791	0.23418	0.255322	0.272506	0.28755	0.297884	0.304801	0.30714	0.304072	0.298629	0.287746	0.27534	0.26095	0.245526	0.230512	0.217877	0.206001	0.197351	0.192224	0.191745	0.194646	0.199595	0.210165	0.221093	0.233843	0.245831	0.257958	0.268077	0.278021	0.285766	0.291162	0.294104	0.293715	0.29175	0.284821	0.276183	0.265765
0.0186329	0.0218634	0.0269108	0.0330876	0.0415111	0.0512525	0.0654971	0.080422	0.099819	0.120742	0.143534	0.166995	0.189911	0.212068	0.234449	0.255425	0.272639	0.287168	0.297709	0.304636	0.306486	0.30305	0.29754	0.287235	0.274738	0.260477	0.24527	0.230816	0.217956	0.20634	0.198084	0.192759	0.192124	0.195214	0.200605	0.211125	0.221778	0.234318	0.245905	0.258082	0.268232	0.2783	0.285979	0.291616	0.294393	0.293961	0.292227	0.285611	0.27677	0.265849
0.018473	0.0217368	0.0265383	0.0323904	0.0408497	0.0506222	0.0649073	0.0795482	0.0988926	0.120197	0.142858	0.166121	0.188987	0.210939	0.233604	0.254627	0.272002	0.286387	0.297762	0.304688	0.30667	0.303294	0.297857	0.28761	0.274783	0.260797	0.246032	0.23157	0.218916	0.207173	0.198993	0.193466	0.193115	0.195792	0.201548	0.211875	0.222036	0.234564	0.245729	0.257846	0.267907	0.277661	0.285798	0.291439	0.294009	0.293034	0.291225	0.284716	0.275729	0.264545
0.0182032	0.0217607	0.0266338	0.0327318	0.0413057	0.0515152	0.0656809	0.0802549	0.0990574	0.120465	0.143164	0.166708	0.189744	0.212089	0.234516	0.255568	0.272647	0.286867	0.297638	0.304507	0.305937	0.302719	0.297127	0.287132	0.274437	0.260582	0.245401	0.23089	0.218106	0.20656	0.198253	0.19279	0.192709	0.196255	0.201861	0.211848	0.221926	0.234399	0.246027	0.257798	0.267857	0.277386	0.285628	0.291186	0.293923	0.29329	0.291556	0.285062	0.275621	0.264474
0.0182581	0.0217273	0.0263903	0.0326291	0.0412198	0.0511523	0.0648763	0.0792688	0.0982313	0.11912	0.141889	0.165287	0.188636	0.21143	0.233669	0.254651	0.271806	0.286392	0.296991	0.303726	0.305297	0.302518	0.297327	0.28701	0.274783	0.261047	0.245795	0.230971	0.218307	0.206619	0.198184	0.192912	0.192607	0.19647	0.202047	0.211834	0.22186	0.234266	0.246473	0.257905	0.268143	0.277902	0.286232	0.291585	0.294512	0.294114	0.292235	0.285771	0.275994	0.265009
0.0187452	0.0220759	0.0269466	0.0333216	0.0422106	0.0522792	0.0659077	0.0803552	0.099363	0.119863	0.142655	0.165677	0.189589	0.212405	0.234194	0.25478	0.272198	0.286748	0.296929	0.303258	0.304619	0.301931	0.2969	0.286698	0.2749	0.261064	0.245922	0.230369	0.217512	0.206182	0.197905	0.192809	0.192313	0.196135	0.20172	0.21186	0.222294	0.23444	0.246497	0.258008	0.268473	0.278489	0.286796	0.291996	0.295138	0.295167	0.292808	0.286359	0.277061	0.266171
0.0192728	0.0225009	0.0275244	0.0337346	0.042533	0.0522721	0.0658886	0.0803552	0.0996471	0.11987	0.142822	0.1656	0.189741	0.211946	0.233482	0.253813	0.271415	0.28543	0.29584	0.302079	0.30412	0.30135	0.296293	0.285838	0.27417	0.259882	0.245196	0.229712	0.217213	0.20597	0.197773	0.192482	0.192057	0.195655	0.201615	0.211464	0.222313	0.234409	0.246182	0.258044	0.268977	0.278866	0.28692	0.292163	0.29526	0.295167	0.292948	0.286803	0.27746	0.266513
0.0196668	0.0229927	0.0279327	0.0341119	0.0428529	0.0527758	0.0666216	0.0814965	0.100523	0.120863	0.143696	0.166395	0.190725	0.212768	0.234344	0.254527	0.272303	0.286605	0.297091	0.303144	0.304891	0.301673	0.296188	0.286017	0.274471	0.260534	0.245893	0.230252	0.217973	0.206834	0.198521	0.193239	0.192743	0.196217	0.202494	0.212584	0.223841	0.235667	0.247381	0.259004	0.269433	0.279349	0.287404	0.292535	0.295489	0.295353	0.292667	0.286528	0.27745	0.266434
0.0194662	0.0229354	0.0278396	0.0343506	0.0432015	0.0528713	0.0667744	0.0816875	0.100846	0.12109	0.143882	0.166842	0.191157	0.212985	0.234464	0.254548	0.271703	0.285869	0.296038	0.301919	0.304111	0.300914	0.295634	0.285196	0.273936	0.259842	0.245165	0.229743	0.217813	0.206784	0.198709	0.193822	0.193397	0.196577	0.203114	0.213107	0.224278	0.235414	0.247226	0.258438	0.269163	0.278938	0.286956	0.292175	0.294928	0.294584	0.2925	0.286332	0.277214	0.265937
0.0193039	0.0230954	0.0280139	0.0346706	0.0435382	0.0534109	0.0672806	0.0821578	0.101519	0.121778	0.144613	0.168007	0.192315	0.214561	0.236042	0.256026	0.272711	0.287027	0.29728	0.303284	0.305326	0.302167	0.296664	0.28612	0.274886	0.260587	0.245485	0.230123	0.217844	0.207023	0.199024	0.194314	0.193843	0.19693	0.203069	0.212596	0.223364	0.234648	0.246462	0.257719	0.268423	0.278133	0.285833	0.29095	0.29392	0.293803	0.291387	0.284986	0.276163	0.265087
0.0193373	0.0230166	0.0278277	0.0344843	0.0433328	0.0531841	0.0671159	0.0820361	0.101275	0.121706	0.143968	0.167866	0.192072	0.214506	0.235832	0.256103	0.272618	0.286855	0.297072	0.303547	0.305536	0.302224	0.296432	0.286246	0.27497	0.261126	0.2456	0.230393	0.217748	0.20708	0.19907	0.194486	0.194261	0.197396	0.202964	0.21261	0.223371	0.234984	0.246665	0.257652	0.268416	0.277863	0.285224	0.29032	0.293156	0.292853	0.290673	0.284095	0.275259	0.264342
0.0200106	0.0235085	0.0282359	0.0347995	0.0434689	0.0533823	0.067006	0.0816636	0.10123	0.122005	0.143837	0.167661	0.191031	0.213379	0.234466	0.254539	0.270973	0.285521	0.295329	0.301811	0.303325	0.300536	0.29472	0.284069	0.272214	0.258689	0.243105	0.228535	0.215934	0.20539	0.197515	0.193139	0.192979	0.196739	0.202346	0.211953	0.222299	0.234196	0.245645	0.256948	0.267592	0.277212	0.284654	0.289522	0.292686	0.292631	0.289713	0.283119	0.274101	0.263896
0.0194973	0.0229784	0.0277202	0.0342456	0.04302	0.0528069	0.0662587	0.080921	0.100578	0.121274	0.14313	0.167073	0.189866	0.211875	0.233248	0.253796	0.269858	0.284458	0.294097	0.30078	0.302057	0.299395	0.293772	0.282975	0.27093	0.257652	0.241916	0.228024	0.215781	0.20495	0.19721	0.192977	0.193153	0.197298	0.202627	0.213011	0.223526	0.235338	0.246908	0.258715	0.269335	0.278971	0.28639	0.290998	0.293987	0.293622	0.291112	0.284439	0.275142	0.264851
0.0195713	0.0229426	0.0277536	0.0342623	0.0432684	0.0531626	0.0669869	0.0818427	0.101583	0.12242	0.14458	0.168303	0.191172	0.212994	0.234473	0.254386	0.270927	0.285322	0.29541	0.301613	0.303108	0.300329	0.294491	0.283245	0.271116	0.257817	0.242037	0.227852	0.215955	0.204931	0.197568	0.192931	0.19317	0.196799	0.202661	0.213169	0.223502	0.235412	0.247445	0.25914	0.269399	0.279578	0.287708	0.291955	0.294925	0.294808	0.292454	0.28602	0.276705	0.2661
0.0188431	0.0223003	0.0273501	0.0340999	0.0432421	0.0528809	0.0667697	0.0818021	0.101404	0.122036	0.144181	0.167962	0.190744	0.212939	0.23486	0.255184	0.271835	0.286165	0.296064	0.302363	0.304392	0.301479	0.29558	0.284671	0.272802	0.259355	0.24358	0.229658	0.217459	0.206225	0.198449	0.193707	0.19391	0.197594	0.20321	0.213226	0.223748	0.235825	0.24767	0.259517	0.270075	0.280079	0.287925	0.292091	0.294882	0.294949	0.292741	0.286246	0.276911	0.265636
0.0197933	0.0233007	0.0282359	0.034821	0.0441637	0.0538718	0.0680685	0.0830532	0.102615	0.123199	0.145685	0.169096	0.192337	0.214878	0.236785	0.256404	0.273678	0.287653	0.298177	0.304003	0.306009	0.302757	0.29685	0.286015	0.274132	0.260205	0.244888	0.230436	0.217636	0.206557	0.198731	0.193693	0.194376	0.197482	0.203375	0.213252	0.223844	0.236052	0.247882	0.259496	0.270245	0.279735	0.287533	0.292091	0.294472	0.294713	0.292127	0.285131	0.276101	0.265049
0.0203353	0.0236971	0.0284604	0.0349714	0.0444001	0.0544639	0.0686201	0.0835832	0.103205	0.124008	0.146239	0.16954	0.192676	0.214747	0.236479	0.256365	0.273821	0.28841	0.298433	0.304017	0.305746	0.302308	0.296785	0.286067	0.273838	0.259775	0.244609	0.230405	0.218366	0.207376	0.19928	0.19417	0.194075	0.198081	0.203957	0.21345	0.224371	0.236591	0.248422	0.259899	0.270987	0.280249	0.287416	0.29169	0.29409	0.294219	0.291776	0.284962	0.275638	0.264703
0.0202732	0.0239549	0.028809	0.0353081	0.0445505	0.0551563	0.0693125	0.0843616	0.103997	0.12507	0.147485	0.170729	0.193944	0.215769	0.237455	0.25749	0.274311	0.288553	0.298593	0.304655	0.305519	0.3021	0.296726	0.286039	0.273664	0.259763	0.24474	0.230388	0.218462	0.20741	0.199354	0.194538	0.194428	0.198112	0.203484	0.213551	0.224006	0.235865	0.247608	0.258982	0.27028	0.279435	0.286406	0.290969	0.293092	0.293154	0.290663	0.284272	0.275232	0.264989
0.0195164	0.023444	0.0284723	0.0351648	0.0444264	0.0549557	0.0693101	0.084395	0.104064	0.12509	0.147574	0.170851	0.193977	0.215814	0.237575	0.257681	0.274287	0.288113	0.297793	0.303569	0.304607	0.300921	0.295709	0.284823	0.272835	0.259223	0.244277	0.230269	0.218161	0.206841	0.199201	0.194297	0.194259	0.198253	0.203867	0.213656	0.224359	0.236226	0.248035	0.259319	0.27018	0.279232	0.285915	0.290754	0.293541	0.293646	0.291521	0.285628	0.276677	0.266532
0.0190365	0.0231097	0.0283171	0.0351338	0.0443308	0.0546907	0.0690928	0.084395	0.103852	0.12497	0.147309	0.170631	0.19355	0.215554	0.237291	0.25716	0.273697	0.287151	0.296721	0.302179	0.303449	0.299796	0.294149	0.283668	0.271536	0.258232	0.243272	0.229338	0.217001	0.205956	0.198358	0.193566	0.193956	0.197833	0.204112	0.213823	0.224467	0.23625	0.247703	0.258872	0.268993	0.27815	0.285098	0.289685	0.292655	0.292784	0.290322	0.284133	0.275037	0.264378
0.0195904	0.0235872	0.0286323	0.0354943	0.0447749	0.0548531	0.0693101	0.0845836	0.103926	0.124719	0.147223	0.170564	0.193621	0.215468	0.236844	0.256626	0.27316	0.286917	0.296449	0.301661	0.30342	0.299772	0.293987	0.283501	0.271195	0.257686	0.242878	0.228643	0.216578	0.206025	0.198456	0.193829	0.194318	0.198253	0.204664	0.213885	0.224687	0.236221	0.247421	0.25902	0.269051	0.278078	0.285614	0.290009	0.292774	0.292683	0.290312	0.283601	0.274588	0.263621
0.0194185	0.0233891	0.0285296	0.0354823	0.0445505	0.0547958	0.0693554	0.0844571	0.103873	0.124686	0.146776	0.170065	0.193342	0.215138	0.2365	0.256179	0.272647	0.286624	0.296389	0.302043	0.303382	0.299863	0.294434	0.283935	0.271398	0.258101	0.243427	0.228915	0.216853	0.206299	0.198454	0.19396	0.194271	0.197828	0.204098	0.21377	0.224221	0.235299	0.246333	0.257822	0.267535	0.276765	0.284604	0.289133	0.291683	0.29138	0.288944	0.282018	0.272811	0.261649
0.0198435	0.0236804	0.0288901	0.0360434	0.0452119	0.0556028	0.0702198	0.085596	0.104919	0.126142	0.148335	0.171894	0.19557	0.2176	0.238914	0.258512	0.274772	0.288605	0.298617	0.304392	0.305853	0.302143	0.296284	0.285621	0.272709	0.259474	0.244258	0.229197	0.217302	0.206479	0.19859	0.194256	0.194686	0.198084	0.20426	0.214043	0.224644	0.235502	0.246736	0.257965	0.268368	0.278162	0.285955	0.290477	0.29287	0.292569	0.290126	0.283197	0.273726	0.262528
0.0199939	0.0238594	0.0291098	0.0362273	0.0454769	0.0561567	0.0707092	0.0858944	0.104974	0.126412	0.148655	0.17214	0.195347	0.217676	0.238726	0.257867	0.274034	0.287765	0.297669	0.303399	0.304483	0.300486	0.294715	0.284487	0.271383	0.257745	0.242367	0.227817	0.215838	0.205189	0.197785	0.193516	0.194101	0.198012	0.204148	0.214217	0.225178	0.236656	0.247963	0.259104	0.269726	0.279707	0.287077	0.291502	0.294185	0.294011	0.291657	0.28484	0.275111	0.263901
0.0206409	0.024442	0.0297019	0.0367311	0.0458541	0.0565602	0.0709862	0.086212	0.105394	0.126959	0.149276	0.172708	0.195835	0.218016	0.238764	0.25828	0.274506	0.288414	0.298165	0.304163	0.305588	0.301307	0.295424	0.285057	0.271823	0.258185	0.242949	0.228423	0.216421	0.206034	0.198461	0.194147	0.194354	0.198346	0.204311	0.214033	0.225393	0.237085	0.249028	0.260431	0.271185	0.281421	0.288648	0.293053	0.295794	0.295508	0.293249	0.286839	0.277486	0.266183
0.0205383	0.0243919	0.0297258	0.0366236	0.0459616	0.0566796	0.0711414	0.0863767	0.105645	0.126995	0.149333	0.172739	0.195744	0.217903	0.238802	0.257882	0.2739	0.287863	0.297165	0.30296	0.303941	0.299849	0.293701	0.283706	0.270756	0.257005	0.241956	0.227592	0.215623	0.20534	0.198447	0.194409	0.194409	0.198853	0.204561	0.214651	0.225689	0.238074	0.24915	0.260888	0.27119	0.280647	0.287712	0.291907	0.294376	0.293443	0.290969	0.284828	0.275514	0.264545
0.0206362	0.024442	0.0297616	0.0367167	0.0460523	0.0567751	0.0711724	0.0862741	0.105509	0.126785	0.148808	0.171982	0.194884	0.216394	0.237174	0.256721	0.27257	0.286669	0.295694	0.30152	0.302146	0.298204	0.292421	0.282192	0.269535	0.256327	0.241565	0.227568	0.216093	0.205989	0.198645	0.195047	0.194593	0.19886	0.203995	0.213985	0.225214	0.237085	0.248618	0.26019	0.270183	0.279621	0.287063	0.291518	0.29377	0.293001	0.290212	0.284246	0.275199	0.265066
0.0203138	0.0244086	0.0297043	0.0365496	0.0458661	0.0564934	0.0709981	0.0861332	0.105678	0.12673	0.148794	0.171729	0.194321	0.215783	0.236847	0.255912	0.271617	0.285107	0.29462	0.300185	0.300808	0.296852	0.290795	0.280318	0.268017	0.254453	0.239865	0.226141	0.21478	0.204201	0.197076	0.193411	0.19371	0.19747	0.202914	0.212842	0.224125	0.23592	0.247121	0.258576	0.26843	0.277835	0.285442	0.289747	0.291872	0.291306	0.288438	0.282426	0.273559	0.263717
0.0203735	0.0244492	0.0296804	0.0366762	0.04589	0.0565387	0.0710578	0.0865654	0.106003	0.127105	0.149095	0.17181	0.194416	0.215931	0.237162	0.25626	0.272238	0.285337	0.294933	0.300696	0.30125	0.297191	0.290998	0.280752	0.2687	0.25537	0.240867	0.226964	0.215509	0.204662	0.197556	0.193831	0.194791	0.198294	0.20364	0.213641	0.22499	0.23651	0.247811	0.259035	0.268802	0.278577	0.286447	0.290609	0.292946	0.2927	0.28988	0.283424	0.274652	0.264818
0.0208678	0.0251607	0.0305925	0.0374665	0.0463842	0.0569709	0.0715473	0.0870883	0.106325	0.127231	0.149324	0.172123	0.1947	0.216526	0.237878	0.257509	0.273489	0.286516	0.296303	0.30206	0.302797	0.298691	0.292301	0.2824	0.270636	0.256993	0.2424	0.228659	0.217082	0.206192	0.198456	0.194147	0.194977	0.197926	0.203728	0.213725	0.22451	0.236068	0.246674	0.257509	0.267329	0.277204	0.284589	0.288906	0.291454	0.291337	0.288999	0.282591	0.274296	0.263989
0.0214957	0.02576	0.0312157	0.0380538	0.0470551	0.057532	0.0721179	0.0878404	0.107247	0.128444	0.150348	0.172911	0.195963	0.217762	0.238898	0.258335	0.274409	0.287829	0.29764	0.303256	0.303982	0.299992	0.293476	0.283386	0.271734	0.258137	0.243807	0.229715	0.21807	0.207116	0.199822	0.195624	0.196298	0.199488	0.205397	0.2158	0.226279	0.23806	0.248797	0.259125	0.269118	0.278974	0.286605	0.291038	0.294142	0.294104	0.291695	0.284885	0.276278	0.265708
0.0215984	0.0259605	0.0315476	0.0384716	0.0475326	0.0581217	0.0723519	0.0880051	0.107006	0.127876	0.149606	0.172381	0.195338	0.217335	0.238432	0.258044	0.273826	0.287607	0.297389	0.302788	0.303585	0.300075	0.29345	0.283711	0.271785	0.258268	0.243795	0.229899	0.217903	0.207142	0.200046	0.195854	0.195973	0.199175	0.205311	0.215308	0.225188	0.237346	0.24847	0.259603	0.269612	0.27885	0.286356	0.291069	0.293636	0.293287	0.291112	0.284243	0.275552	0.265078
0.0213119	0.0255761	0.0313709	0.0383117	0.0476926	0.0585992	0.0728581	0.0887023	0.107801	0.128482	0.150286	0.173365	0.196391	0.218087	0.23937	0.25865	0.274881	0.288543	0.298313	0.303318	0.30375	0.3003	0.293548	0.283983	0.272339	0.25854	0.24363	0.229698	0.217559	0.206584	0.199619	0.195412	0.195135	0.198669	0.204791	0.214735	0.224983	0.236983	0.247966	0.258829	0.269404	0.278943	0.286308	0.291291	0.294071	0.29397	0.291461	0.284907	0.276011	0.265679
0.0216199	0.0255093	0.0313685	0.0381899	0.0477189	0.0587401	0.072753	0.0882964	0.107588	0.128246	0.150202	0.173198	0.196049	0.217665	0.238793	0.257834	0.27428	0.287402	0.296995	0.301632	0.302138	0.299015	0.292851	0.282916	0.271333	0.257559	0.242739	0.228905	0.216848	0.206536	0.199359	0.195307	0.195252	0.199094	0.205232	0.214787	0.22531	0.236811	0.248064	0.258693	0.26917	0.278384	0.285501	0.290105	0.292421	0.292168	0.289658	0.283111	0.273967	0.263843
0.0215267	0.0253493	0.0311058	0.037901	0.0474825	0.058222	0.0723662	0.0879693	0.107588	0.128532	0.150506	0.173613	0.196331	0.217488	0.23852	0.257177	0.273647	0.286578	0.29641	0.300801	0.301692	0.298364	0.292287	0.282324	0.270436	0.257058	0.242247	0.228552	0.216941	0.206612	0.199581	0.195505	0.195775	0.199614	0.205889	0.215146	0.225978	0.237217	0.247708	0.258474	0.268886	0.278327	0.285241	0.289591	0.292268	0.292323	0.289699	0.2834	0.274296	0.264218
0.0219255	0.025643	0.0316383	0.03856	0.0482609	0.0588046	0.0730849	0.0886211	0.108477	0.129595	0.151477	0.174384	0.196649	0.217533	0.238234	0.256833	0.273255	0.286101	0.29558	0.300388	0.301544	0.297748	0.291604	0.28128	0.269161	0.256244	0.241736	0.22822	0.217156	0.207381	0.200173	0.195839	0.196209	0.20008	0.206056	0.215568	0.226594	0.237766	0.248085	0.258827	0.268843	0.278164	0.285513	0.289708	0.291888	0.291781	0.289451	0.282777	0.273857	0.263509
0.0221595	0.026056	0.0319033	0.0389754	0.0483898	0.058998	0.0733189	0.0888145	0.108823	0.130139	0.15158	0.173938	0.196097	0.216705	0.237298	0.255983	0.272026	0.285026	0.29456	0.299992	0.301291	0.297301	0.291086	0.280836	0.268444	0.255673	0.241736	0.228275	0.217285	0.207286	0.200366	0.195995	0.196405	0.200299	0.206323	0.215969	0.226714	0.238155	0.248302	0.259517	0.26991	0.278895	0.286371	0.290597	0.293015	0.293015	0.290869	0.284269	0.27512	0.264445
0.0227635	0.0265001	0.0326769	0.0396487	0.0492159	0.0597572	0.074114	0.0895021	0.109623	0.130583	0.152167	0.174599	0.19667	0.217516	0.237914	0.256363	0.272716	0.285423	0.295004	0.300496	0.301448	0.297425	0.291325	0.280497	0.268411	0.255523	0.241565	0.228449	0.217347	0.207871	0.201364	0.19683	0.196959	0.20029	0.206154	0.216363	0.227081	0.238523	0.249415	0.260274	0.270519	0.279509	0.2866	0.290866	0.292968	0.292098	0.289921	0.283319	0.274917	0.264545
0.0223934	0.026185	0.0322973	0.0394721	0.0491753	0.0598121	0.0742118	0.089526	0.109396	0.130371	0.151883	0.17427	0.196646	0.217271	0.23799	0.257091	0.273265	0.285802	0.295243	0.300701	0.301644	0.297566	0.291762	0.281146	0.269366	0.256676	0.242868	0.229507	0.218679	0.209114	0.202288	0.198084	0.198566	0.202217	0.208071	0.218013	0.228001	0.239134	0.250296	0.260806	0.270892	0.279585	0.286499	0.290745	0.292614	0.292053	0.289766	0.283042	0.274129	0.263531
0.0223743	0.0263521	0.0322829	0.0396869	0.0495191	0.0602228	0.0746774	0.0901683	0.109962	0.131381	0.153531	0.176168	0.198829	0.21952	0.240466	0.259431	0.275454	0.288472	0.297499	0.302759	0.303239	0.298999	0.293073	0.282484	0.270015	0.257149	0.243362	0.229529	0.219042	0.208974	0.202451	0.198279	0.198091	0.201866	0.207687	0.217734	0.228227	0.23905	0.250229	0.260926	0.27044	0.279315	0.286421	0.290332	0.292466	0.29185	0.289441	0.283128	0.274196	0.263636
0.0225319	0.0266816	0.0328249	0.0402886	0.0500922	0.0609677	0.0752839	0.090727	0.110561	0.132238	0.154218	0.177085	0.199889	0.220604	0.241445	0.260381	0.276094	0.288894	0.298375	0.303468	0.303771	0.29976	0.293818	0.283131	0.270099	0.257318	0.243365	0.229345	0.218866	0.208694	0.201565	0.197513	0.197671	0.201078	0.207004	0.217123	0.226945	0.237646	0.248797	0.259856	0.269218	0.278097	0.285528	0.289768	0.291817	0.29185	0.28972	0.283133	0.274201	0.26376
0.0228423	0.0268726	0.032961	0.0403937	0.0502187	0.0613211	0.0757208	0.0910445	0.110812	0.132128	0.154297	0.176834	0.199454	0.220062	0.240602	0.259188	0.275017	0.28765	0.297024	0.301814	0.301854	0.29785	0.291683	0.281084	0.268442	0.255472	0.241932	0.228373	0.218173	0.207813	0.201075	0.196969	0.197062	0.200543	0.20666	0.216626	0.22696	0.238322	0.24947	0.260441	0.26944	0.27809	0.285198	0.289131	0.291764	0.291869	0.290064	0.284071	0.275063	0.264572
0.0225868	0.0266935	0.0327032	0.0397299	0.0491682	0.0603947	0.0745604	0.0899367	0.109389	0.13033	0.152124	0.17436	0.196816	0.217698	0.23799	0.256559	0.272496	0.28473	0.294317	0.299526	0.299803	0.296048	0.289821	0.279599	0.267415	0.254572	0.240929	0.22749	0.216812	0.206994	0.200135	0.195901	0.19688	0.200421	0.206364	0.216194	0.226219	0.237594	0.248718	0.25924	0.268351	0.277104	0.284112	0.288445	0.290809	0.290544	0.288476	0.28208	0.273368	0.262927
0.0224722	0.026481	0.0325336	0.0395222	0.0491634	0.0603326	0.0745533	0.0902017	0.109522	0.130161	0.152015	0.174286	0.196147	0.217084	0.237467	0.255637	0.27146	0.283747	0.293498	0.298555	0.299154	0.295685	0.289126	0.279045	0.267391	0.254367	0.24055	0.22779	0.217072	0.207173	0.200641	0.196639	0.19764	0.201178	0.20736	0.216841	0.22695	0.23868	0.249628	0.259894	0.269619	0.277983	0.284348	0.288679	0.291174	0.290709	0.288417	0.282238	0.273506	0.262504
0.0223672	0.026025	0.0324071	0.0395031	0.0493639	0.0599769	0.0742835	0.0900919	0.109663	0.130316	0.152191	0.174353	0.196338	0.217481	0.23799	0.256196	0.272422	0.284513	0.294202	0.299015	0.300314	0.296974	0.290394	0.28021	0.268654	0.255437	0.241517	0.228337	0.216951	0.207243	0.200433	0.196229	0.19732	0.200646	0.206994	0.215991	0.225429	0.237126	0.24788	0.258094	0.267933	0.276748	0.28378	0.288472	0.290685	0.290375	0.288039	0.281834	0.273446	0.262657
0.0226322	0.026228	0.0328082	0.0401358	0.0501017	0.0607767	0.0750284	0.0907556	0.110628	0.131309	0.15301	0.175385	0.197475	0.218438	0.238943	0.257115	0.273074	0.284833	0.294505	0.29924	0.300238	0.297058	0.290678	0.280313	0.268857	0.255778	0.241746	0.228447	0.216843	0.207226	0.200314	0.196527	0.197324	0.20044	0.206954	0.216141	0.225725	0.23742	0.247775	0.25792	0.267807	0.27656	0.283563	0.288288	0.290227	0.290081	0.287691	0.281779	0.273645	0.263046
0.0229927	0.0266935	0.033152	0.0406826	0.0506055	0.0611492	0.0756396	0.0914242	0.111031	0.131813	0.153423	0.175628	0.198151	0.21883	0.238869	0.256821	0.272661	0.284506	0.293892	0.298743	0.299868	0.296148	0.289618	0.279716	0.268112	0.255098	0.241237	0.227432	0.216103	0.206777	0.199862	0.195823	0.196651	0.199416	0.20576	0.215243	0.224765	0.236505	0.246624	0.256967	0.266725	0.275579	0.282849	0.287302	0.289229	0.28941	0.287586	0.281598	0.273752	0.263285
0.0236565	0.0275029	0.034014	0.0409858	0.0508538	0.0617724	0.0762652	0.0917656	0.111225	0.131851	0.153395	0.17538	0.197726	0.218037	0.238795	0.257046	0.272654	0.2842	0.29413	0.298841	0.299438	0.295651	0.289355	0.279489	0.268084	0.255043	0.241395	0.227855	0.216652	0.206791	0.199426	0.195901	0.196735	0.199772	0.206049	0.215597	0.225603	0.23737	0.247448	0.257347	0.267384	0.276417	0.28331	0.287875	0.289756	0.289985	0.287908	0.282154	0.273709	0.2635
0.0230667	0.0271639	0.0334242	0.0404844	0.0503858	0.0613187	0.0758116	0.0916008	0.111048	0.131706	0.153292	0.175428	0.197675	0.217731	0.238191	0.256346	0.271873	0.283446	0.293273	0.297664	0.298263	0.294534	0.288364	0.278501	0.267153	0.254419	0.240836	0.227499	0.216912	0.207603	0.200727	0.196725	0.19801	0.201018	0.207441	0.217001	0.226983	0.237926	0.248362	0.258244	0.268294	0.277295	0.284129	0.288412	0.289957	0.289696	0.287462	0.281619	0.273415	0.26318
0.0227038	0.0270541	0.0334194	0.0406205	0.0504312	0.061376	0.0754606	0.0906721	0.11011	0.130739	0.152834	0.175053	0.197186	0.217973	0.238258	0.256812	0.272021	0.28352	0.292991	0.297413	0.297833	0.29457	0.28877	0.278759	0.267291	0.253992	0.240185	0.227244	0.216485	0.207021	0.20007	0.19626	0.197332	0.200576	0.207257	0.216793	0.226893	0.237971	0.248794	0.258946	0.2688	0.277926	0.284386	0.288324	0.290193	0.289771	0.287428	0.281762	0.273365	0.263134
0.0224149	0.0267341	0.0327247	0.0401143	0.0500062	0.0608866	0.0751717	0.0904739	0.109806	0.130848	0.152824	0.17526	0.197788	0.218326	0.238337	0.25637	0.271617	0.283883	0.293044	0.297191	0.297554	0.294285	0.288558	0.278728	0.266709	0.253324	0.239418	0.226253	0.215929	0.20644	0.200094	0.196314	0.196942	0.200443	0.207071	0.216585	0.226406	0.237143	0.247739	0.258299	0.268153	0.276794	0.283219	0.287068	0.289293	0.288667	0.286022	0.280301	0.272088	0.262268
0.0227587	0.0269729	0.0332046	0.0406396	0.0507798	0.0617628	0.0761315	0.0914743	0.110995	0.132188	0.154042	0.176247	0.198626	0.219176	0.238886	0.256256	0.27167	0.28389	0.29281	0.296792	0.297184	0.293755	0.287746	0.27768	0.2653	0.252063	0.238289	0.224889	0.21446	0.20511	0.199528	0.195971	0.196319	0.199829	0.206352	0.215695	0.225739	0.237047	0.247706	0.258715	0.268108	0.276928	0.28362	0.287421	0.290067	0.289147	0.286573	0.280676	0.272281	0.262666
0.0231479	0.0274337	0.0336582	0.0409786	0.051083	0.0621663	0.0766305	0.0926275	0.111982	0.132845	0.154149	0.176261	0.19832	0.218577	0.238262	0.255723	0.2713	0.283501	0.292454	0.296707	0.297167	0.29377	0.287376	0.276882	0.264818	0.252349	0.238489	0.225279	0.214857	0.205481	0.199578	0.195815	0.196188	0.199769	0.205731	0.214565	0.224491	0.235822	0.246968	0.257585	0.266783	0.275879	0.282918	0.286817	0.289804	0.289391	0.286485	0.280552	0.27225	0.262793
0.0234058	0.0279661	0.0343076	0.041917	0.0519975	0.0630044	0.077724	0.0935205	0.113292	0.134439	0.155964	0.178049	0.199724	0.219971	0.239487	0.257063	0.272114	0.284367	0.293135	0.297466	0.297876	0.294066	0.287863	0.277152	0.264837	0.252426	0.23857	0.225434	0.214828	0.205433	0.199435	0.196061	0.19662	0.200436	0.20613	0.214926	0.225329	0.236586	0.247312	0.257566	0.266427	0.275285	0.282063	0.285967	0.289004	0.288715	0.285817	0.279575	0.270586	0.26116
0.0236804	0.02815	0.0341811	0.0418071	0.0519091	0.062854	0.0778219	0.0930764	0.112975	0.134005	0.155493	0.177565	0.199235	0.219503	0.239389	0.257471	0.272396	0.284754	0.293459	0.297786	0.29854	0.294462	0.289026	0.278074	0.265987	0.253944	0.24044	0.227449	0.216741	0.207018	0.200684	0.197513	0.198024	0.201839	0.207808	0.21644	0.226644	0.237327	0.247961	0.257776	0.266491	0.275034	0.281805	0.285955	0.2884	0.288352	0.28538	0.279208	0.270168	0.260176
0.0236684	0.0281285	0.0339829	0.041874	0.0520261	0.0630975	0.078106	0.0932817	0.113194	0.13384	0.155828	0.177899	0.199657	0.220179	0.240065	0.258197	0.27267	0.285318	0.293839	0.298118	0.298734	0.294486	0.288959	0.278272	0.26679	0.254135	0.240514	0.227494	0.216927	0.207087	0.200872	0.198034	0.198342	0.202284	0.208188	0.217137	0.227208	0.238	0.24803	0.257812	0.266763	0.27538	0.282018	0.286191	0.288488	0.288018	0.285399	0.279294	0.270154	0.260214
0.023592	0.0281189	0.033971	0.0415254	0.05152	0.0625603	0.077693	0.0929618	0.112648	0.132926	0.154259	0.17618	0.198213	0.218746	0.238528	0.256824	0.271331	0.283885	0.292194	0.296783	0.297516	0.293242	0.28766	0.277441	0.266322	0.254126	0.240777	0.22785	0.217385	0.207691	0.201417	0.198251	0.198778	0.203317	0.209513	0.218474	0.228354	0.239206	0.249205	0.259133	0.268303	0.277142	0.283637	0.288073	0.290387	0.28993	0.287533	0.281531	0.27246	0.262
0.0232339	0.0277178	0.0338182	0.0413941	0.051169	0.0620708	0.0768836	0.0924723	0.112125	0.132104	0.15376	0.17544	0.197826	0.218429	0.237861	0.256031	0.270799	0.283209	0.29122	0.296012	0.296611	0.292507	0.286834	0.276799	0.265861	0.253273	0.24034	0.227136	0.216726	0.207859	0.201546	0.198043	0.198246	0.202768	0.208818	0.218252	0.228416	0.239108	0.249162	0.259199	0.268583	0.277333	0.283949	0.288254	0.290004	0.289439	0.287283	0.281576	0.273129	0.262747
0.0233771	0.0279184	0.0340904	0.0416305	0.0511642	0.0618154	0.076196	0.0918706	0.111588	0.13203	0.153335	0.175287	0.197444	0.218118	0.237374	0.255052	0.269913	0.282109	0.290153	0.295295	0.296329	0.292478	0.286492	0.276292	0.264841	0.252524	0.239432	0.226623	0.216263	0.207665	0.201992	0.198392	0.198946	0.20332	0.209017	0.2184	0.228695	0.239767	0.250282	0.260231	0.269557	0.278191	0.284661	0.288823	0.29089	0.290231	0.287808	0.281901	0.273824	0.263932
0.0239144	0.0286156	0.0349595	0.0426237	0.0522553	0.0631882	0.07696	0.0926777	0.112442	0.133145	0.154706	0.176426	0.198377	0.218916	0.238234	0.255733	0.270615	0.282727	0.290986	0.29579	0.296437	0.293426	0.28733	0.277111	0.265271	0.252495	0.239342	0.226773	0.216299	0.20788	0.201923	0.198537	0.19896	0.202778	0.208728	0.218374	0.228612	0.239373	0.249862	0.260049	0.269466	0.278171	0.284668	0.289016	0.29048	0.290334	0.287689	0.281934	0.273986	0.263975
0.0244444	0.0292793	0.0356208	0.0432349	0.0530982	0.063895	0.0780869	0.0936423	0.113278	0.134103	0.155606	0.177335	0.198888	0.218956	0.238453	0.255336	0.269999	0.28186	0.29064	0.295121	0.295957	0.292261	0.286148	0.276278	0.264426	0.251604	0.238504	0.226422	0.216289	0.208188	0.20273	0.199304	0.200395	0.20416	0.210155	0.219396	0.229338	0.239984	0.249924	0.260097	0.269667	0.278231	0.28437	0.288603	0.290195	0.289618	0.287089	0.28097	0.272685	0.262857
0.0242319	0.0290095	0.0356232	0.0431036	0.0533035	0.0644035	0.0787889	0.0946212	0.114181	0.13507	0.156501	0.178159	0.199851	0.219907	0.239475	0.2569	0.271777	0.283823	0.292638	0.297124	0.297566	0.293803	0.287452	0.277942	0.266114	0.253378	0.240266	0.227924	0.217691	0.209518	0.203322	0.199492	0.200056	0.203991	0.209594	0.218725	0.228576	0.239299	0.248985	0.25914	0.26875	0.277269	0.283479	0.287722	0.289319	0.288901	0.286724	0.280848	0.272427	0.262614
0.0242916	0.029222	0.0356519	0.0431156	0.0535805	0.0644059	0.0789202	0.0946092	0.113634	0.133969	0.15519	0.17708	0.198659	0.218562	0.237916	0.255329	0.269839	0.281653	0.289909	0.294049	0.294405	0.290537	0.284513	0.275292	0.263999	0.251576	0.238444	0.226055	0.216127	0.208424	0.202365	0.198595	0.19964	0.204583	0.210292	0.21983	0.229457	0.240041	0.250251	0.260486	0.269886	0.278195	0.2843	0.288438	0.290145	0.289412	0.287359	0.281342	0.272596	0.263048
0.0242128	0.0291026	0.035702	0.0435334	0.0539935	0.0652464	0.0800567	0.0957601	0.115126	0.135206	0.156367	0.178438	0.200464	0.220788	0.240297	0.257958	0.272241	0.28394	0.291874	0.295711	0.29551	0.29147	0.285411	0.275414	0.264378	0.252108	0.238473	0.225496	0.214947	0.206586	0.200488	0.197014	0.197983	0.202417	0.208458	0.218054	0.22749	0.238155	0.248904	0.258954	0.268256	0.27666	0.283107	0.287361	0.289195	0.287973	0.285755	0.279602	0.271176	0.261394
0.0244205	0.0293653	0.0358262	0.0440801	0.0545451	0.06554	0.0801713	0.0961373	0.115632	0.135984	0.156859	0.178625	0.200369	0.22052	0.239943	0.257595	0.271453	0.282942	0.290308	0.294142	0.294381	0.290501	0.28399	0.273566	0.262404	0.250563	0.2373	0.224658	0.214031	0.205442	0.199246	0.19642	0.197955	0.20278	0.209079	0.218426	0.227769	0.238568	0.249386	0.259257	0.268332	0.276803	0.283147	0.287345	0.289408	0.28834	0.28584	0.279382	0.270686	0.260584
0.0245041	0.0292029	0.0358572	0.0440849	0.0546812	0.0659674	0.0809115	0.0967462	0.11658	0.137066	0.157948	0.180088	0.201913	0.222098	0.242138	0.259426	0.273864	0.285621	0.293314	0.296967	0.296933	0.292736	0.286234	0.275784	0.264278	0.252206	0.238434	0.225594	0.215172	0.206001	0.200598	0.197098	0.198633	0.202962	0.209009	0.218281	0.22754	0.238878	0.249365	0.259063	0.268017	0.276553	0.283128	0.286972	0.288858	0.287533	0.285525	0.278401	0.269786	0.259782
0.0246091	0.0292984	0.0360745	0.0443237	0.0548984	0.0663924	0.0811383	0.097133	0.11705	0.137462	0.158571	0.180895	0.20257	0.222827	0.243026	0.260233	0.275025	0.286688	0.294357	0.298141	0.297865	0.293868	0.287268	0.276801	0.265049	0.252868	0.239172	0.226234	0.215769	0.206698	0.201285	0.197494	0.198478	0.202859	0.208818	0.218051	0.227344	0.238599	0.248871	0.258777	0.267909	0.276123	0.282706	0.286313	0.287915	0.286972	0.285	0.278257	0.26934	0.259534
0.0248718	0.0295205	0.0361461	0.0443189	0.0549366	0.0665643	0.0811622	0.0967939	0.11696	0.137305	0.158421	0.180647	0.202073	0.222397	0.242212	0.259106	0.273981	0.285633	0.293185	0.29701	0.296697	0.29276	0.286433	0.276054	0.264378	0.251939	0.238379	0.225773	0.215413	0.206629	0.201269	0.197355	0.198573	0.202814	0.208436	0.217691	0.227108	0.237997	0.24808	0.257822	0.267057	0.275158	0.281669	0.285303	0.286538	0.28558	0.284052	0.277262	0.268578	0.259042
0.0254114	0.0303299	0.0367478	0.044849	0.0552184	0.0666837	0.0812553	0.0967318	0.116668	0.136875	0.158125	0.179909	0.201455	0.221272	0.240908	0.258068	0.272453	0.284	0.291798	0.295675	0.295589	0.291671	0.285759	0.275397	0.263877	0.251263	0.238017	0.225415	0.215549	0.20645	0.20081	0.19731	0.198289	0.201997	0.207923	0.217027	0.226336	0.236847	0.247271	0.257275	0.26662	0.275001	0.28124	0.285033	0.286519	0.285466	0.283704	0.277379	0.268946	0.259209
0.0257242	0.030762	0.0372086	0.0452978	0.0556672	0.0670609	0.0816493	0.0974959	0.117389	0.137801	0.159194	0.180731	0.202284	0.22159	0.240903	0.25803	0.271976	0.283513	0.291516	0.295393	0.295642	0.29149	0.285205	0.27497	0.263318	0.250482	0.237489	0.225169	0.215996	0.207219	0.201668	0.198394	0.199779	0.203241	0.209088	0.218121	0.227946	0.237954	0.247882	0.257557	0.266532	0.275065	0.281084	0.284673	0.286137	0.284998	0.283441	0.276588	0.268401	0.258581
0.0262184	0.0313016	0.037815	0.0457897	0.0560731	0.0677151	0.0823369	0.0981358	0.117351	0.137823	0.158862	0.180513	0.202171	0.220919	0.240516	0.257846	0.271976	0.283076	0.290936	0.295042	0.29472	0.290515	0.284511	0.274714	0.263048	0.250824	0.237372	0.224997	0.216831	0.20762	0.202007	0.198597	0.200476	0.204089	0.20968	0.219157	0.228805	0.238864	0.248957	0.258906	0.267936	0.27662	0.282405	0.285368	0.287216	0.286382	0.284592	0.278188	0.270452	0.260866
0.0258626	0.030645	0.0373924	0.0452907	0.0558487	0.067443	0.0822557	0.0981859	0.117497	0.138088	0.159242	0.181153	0.202928	0.222055	0.241834	0.259061	0.273578	0.284525	0.292729	0.296952	0.296781	0.292342	0.286196	0.276643	0.265118	0.252715	0.239115	0.226716	0.217748	0.20847	0.203036	0.199674	0.201484	0.205005	0.210361	0.219809	0.229003	0.239368	0.249236	0.25888	0.268366	0.27693	0.282686	0.286079	0.288219	0.287579	0.285537	0.279198	0.271278	0.261511
0.0254615	0.0303084	0.0371895	0.045188	0.0556147	0.0670848	0.0817185	0.0975174	0.116855	0.137687	0.158741	0.180611	0.202021	0.221088	0.240643	0.257858	0.272377	0.282959	0.290895	0.29519	0.29498	0.290952	0.284768	0.275211	0.263965	0.251784	0.238052	0.226078	0.217006	0.208348	0.20268	0.199275	0.2013	0.205005	0.21048	0.219983	0.229034	0.240091	0.250303	0.259806	0.268908	0.277374	0.283061	0.286562	0.28857	0.287992	0.285857	0.279738	0.27188	0.262291
0.0253851	0.0303561	0.0374163	0.04557	0.0560111	0.0676173	0.082547	0.0979615	0.117888	0.138589	0.15961	0.181717	0.202974	0.222571	0.241947	0.259114	0.27315	0.283978	0.291721	0.295558	0.295329	0.291251	0.285442	0.275354	0.264104	0.251827	0.238177	0.226592	0.216996	0.20858	0.202771	0.200037	0.201687	0.205762	0.211318	0.220441	0.229347	0.240545	0.250852	0.260384	0.269767	0.27782	0.283333	0.286839	0.288584	0.287521	0.285119	0.278799	0.270514	0.261045
0.0257743	0.0308337	0.0377052	0.0457467	0.0563334	0.0680781	0.0826234	0.0978063	0.117647	0.138544	0.159949	0.182003	0.203301	0.222922	0.242407	0.259071	0.272919	0.28399	0.292044	0.295453	0.295047	0.291351	0.285743	0.275877	0.264395	0.251972	0.23863	0.226912	0.21755	0.209403	0.203599	0.201154	0.202188	0.20618	0.212204	0.221079	0.230467	0.241352	0.251268	0.260823	0.269793	0.277405	0.283503	0.286774	0.287887	0.287197	0.284647	0.278909	0.270512	0.261026
0.0260751	0.0309435	0.03787	0.0457061	0.0562594	0.0679993	0.0823584	0.0973884	0.116635	0.137221	0.158712	0.180332	0.201935	0.221578	0.240975	0.25775	0.271586	0.282603	0.290508	0.293994	0.293481	0.289995	0.284604	0.275182	0.263896	0.25164	0.239077	0.226945	0.217495	0.209191	0.203176	0.201052	0.202097	0.206646	0.212791	0.221766	0.23135	0.242305	0.252113	0.261501	0.270101	0.277651	0.28379	0.286764	0.288082	0.287242	0.284551	0.278673	0.269946	0.260226
0.0263545	0.0312396	0.037944	0.0456918	0.0562904	0.0677701	0.0821841	0.0972476	0.116346	0.136863	0.158203	0.179639	0.201402	0.221024	0.239965	0.25674	0.270187	0.281411	0.289042	0.292994	0.292836	0.289474	0.283928	0.274559	0.263416	0.25128	0.238819	0.226558	0.217132	0.209267	0.203654	0.201777	0.20327	0.208393	0.214059	0.223099	0.232126	0.243202	0.252684	0.262019	0.270789	0.278398	0.28458	0.287672	0.288971	0.288407	0.285948	0.279752	0.270507	0.261012
0.0265025	0.0313207	0.0385266	0.0463746	0.0567608	0.0683264	0.0829266	0.0982169	0.117504	0.137825	0.158791	0.17969	0.20151	0.221272	0.240142	0.256461	0.270204	0.280624	0.288188	0.292058	0.291862	0.288216	0.282722	0.273136	0.262017	0.250081	0.237962	0.225665	0.216189	0.20798	0.202761	0.200753	0.202852	0.207782	0.213665	0.222399	0.231565	0.242259	0.252039	0.261425	0.270185	0.277954	0.284183	0.287486	0.289121	0.288596	0.285936	0.27942	0.270416	0.26084
0.0263282	0.0314139	0.0381971	0.0465585	0.0570162	0.0687561	0.0835212	0.0990526	0.118547	0.138723	0.159624	0.180659	0.20236	0.222101	0.240843	0.257626	0.271412	0.282359	0.289291	0.293065	0.292619	0.288605	0.282983	0.272821	0.261616	0.249666	0.237529	0.22568	0.216074	0.208107	0.202837	0.200276	0.202472	0.207656	0.213314	0.222115	0.231384	0.241491	0.25132	0.260606	0.269313	0.277145	0.282744	0.286523	0.288078	0.287672	0.285463	0.278807	0.269645	0.260477
0.026789	0.0318651	0.0387271	0.0473225	0.0576943	0.0696467	0.0844858	0.100015	0.119536	0.139859	0.160985	0.182039	0.203585	0.223703	0.242897	0.259605	0.273642	0.284503	0.291583	0.294906	0.29445	0.290055	0.284425	0.274418	0.262798	0.251027	0.239177	0.227497	0.217538	0.209033	0.203601	0.200579	0.202818	0.207197	0.213362	0.221874	0.231692	0.241696	0.251137	0.260453	0.268662	0.276149	0.281951	0.286048	0.287519	0.286922	0.284499	0.277782	0.269151	0.259868
0.0269872	0.0320394	0.0389993	0.0473201	0.05768	0.0692862	0.0842733	0.0999671	0.119333	0.139826	0.161219	0.182581	0.203828	0.223614	0.242823	0.260083	0.273845	0.284666	0.291972	0.295491	0.295147	0.290816	0.284926	0.2748	0.26297	0.251086	0.239079	0.227564	0.217815	0.209463	0.2032	0.200256	0.20241	0.206705	0.212648	0.221657	0.231513	0.24182	0.25155	0.260677	0.268628	0.276046	0.281524	0.285786	0.287302	0.286781	0.284472	0.277801	0.269359	0.260076
0.0268654	0.0319535	0.0388799	0.0471196	0.057532	0.0693483	0.0842303	0.0998644	0.119369	0.139208	0.1604	0.182046	0.203045	0.222514	0.241744	0.259054	0.27283	0.283825	0.291385	0.294968	0.29451	0.290458	0.284888	0.274824	0.263757	0.252051	0.239628	0.228318	0.218827	0.210351	0.204186	0.20135	0.203544	0.207775	0.213474	0.222184	0.231959	0.242295	0.251521	0.260708	0.268893	0.276149	0.281607	0.285549	0.28707	0.286213	0.283572	0.276608	0.268153	0.259051
0.0267747	0.0320227	0.0389778	0.0471554	0.0574699	0.0690283	0.0838244	0.0989666	0.118177	0.138085	0.159507	0.180933	0.202021	0.220919	0.23991	0.256709	0.270132	0.281106	0.288374	0.292118	0.291745	0.287853	0.282899	0.273157	0.262158	0.250131	0.237986	0.226186	0.217039	0.208938	0.203427	0.200452	0.202446	0.207166	0.212849	0.221903	0.231603	0.241813	0.250979	0.260054	0.268411	0.275574	0.281388	0.28515	0.286442	0.285339	0.283197	0.276581	0.268005	0.258798
0.0261277	0.031316	0.0382663	0.0467543	0.0572264	0.0691	0.0844881	0.100015	0.119445	0.139554	0.16082	0.18222	0.203291	0.222029	0.240953	0.257726	0.271431	0.282283	0.28935	0.293027	0.292172	0.287543	0.282142	0.272095	0.26099	0.249162	0.237071	0.225553	0.216815	0.20894	0.204022	0.200958	0.203463	0.208157	0.213632	0.222867	0.232102	0.242221	0.251464	0.260238	0.268731	0.275951	0.281309	0.284706	0.285831	0.284205	0.282175	0.275103	0.266709	0.257753
0.0264954	0.0319988	0.0389826	0.0477213	0.0581933	0.0699428	0.085553	0.101376	0.120558	0.1408	0.161849	0.182538	0.203862	0.222805	0.241531	0.258292	0.271937	0.282749	0.289828	0.293467	0.2928	0.287982	0.282042	0.272152	0.260551	0.248782	0.237596	0.225735	0.216433	0.208596	0.203601	0.20012	0.202415	0.206949	0.212593	0.222137	0.231164	0.241591	0.250797	0.259763	0.268301	0.275368	0.281099	0.284592	0.285778	0.284606	0.282794	0.275937	0.267473	0.25856
0.0262685	0.0319081	0.0390041	0.0477857	0.0584249	0.070172	0.0858921	0.101901	0.121224	0.141827	0.162599	0.183195	0.204578	0.223426	0.242422	0.259188	0.272833	0.283646	0.29052	0.294063	0.293701	0.288653	0.282271	0.272093	0.260009	0.24846	0.237391	0.225611	0.2166	0.208534	0.203609	0.200421	0.202455	0.207044	0.212725	0.222024	0.231119	0.241206	0.250824	0.260171	0.26902	0.276206	0.281958	0.285215	0.286246	0.285193	0.283095	0.276166	0.267659	0.258765
0.0264763	0.0321874	0.0394315	0.0482441	0.0586924	0.0703224	0.0856652	0.101474	0.120646	0.14111	0.16216	0.182996	0.204206	0.223342	0.242142	0.258681	0.272152	0.282536	0.289417	0.292898	0.292872	0.288421	0.282307	0.272527	0.260508	0.248489	0.237155	0.225527	0.216382	0.208293	0.203496	0.200254	0.202295	0.207054	0.212935	0.222079	0.231217	0.241202	0.251082	0.261021	0.269848	0.276959	0.282579	0.285633	0.286946	0.286086	0.284281	0.277715	0.269046	0.260252
0.0263736	0.0322424	0.0396893	0.0485927	0.0593967	0.0710435	0.0862025	0.101915	0.121105	0.141538	0.16279	0.184021	0.204788	0.223746	0.242197	0.258655	0.271543	0.281631	0.288278	0.291611	0.291616	0.2875	0.281813	0.271976	0.260322	0.248085	0.236042	0.224999	0.216019	0.208167	0.203532	0.200973	0.202966	0.207617	0.213381	0.222671	0.231804	0.241104	0.25127	0.260976	0.270214	0.277338	0.282772	0.286134	0.287371	0.286497	0.284544	0.27825	0.269767	0.261126
0.0270063	0.0327485	0.0401907	0.0491061	0.0597978	0.0714876	0.086477	0.102233	0.12115	0.141411	0.162826	0.184458	0.204855	0.224023	0.242372	0.258851	0.271763	0.28166	0.288665	0.292044	0.292108	0.288075	0.282367	0.272694	0.261353	0.248859	0.236288	0.225632	0.216738	0.208635	0.203857	0.201395	0.203637	0.207787	0.213491	0.222817	0.231852	0.24086	0.250745	0.260264	0.269223	0.276116	0.281557	0.284752	0.285912	0.285005	0.282968	0.276622	0.268394	0.259906
0.0272881	0.0331377	0.0406659	0.0493974	0.0599769	0.0718505	0.0871766	0.102894	0.122177	0.142018	0.163112	0.184866	0.205356	0.224042	0.241961	0.258595	0.271138	0.28097	0.28819	0.291907	0.291829	0.287471	0.281805	0.27152	0.260692	0.248844	0.236228	0.225427	0.216812	0.208983	0.204105	0.202221	0.204554	0.208654	0.214553	0.223507	0.232351	0.241591	0.251585	0.260749	0.26938	0.276078	0.281447	0.284766	0.285807	0.284685	0.281672	0.275084	0.266744	0.257521
0.0276152	0.0332237	0.0404916	0.0491467	0.0595185	0.0715998	0.0870477	0.102916	0.122112	0.141805	0.162644	0.184374	0.204838	0.223591	0.241806	0.258307	0.271312	0.281822	0.288789	0.292772	0.292538	0.288133	0.282187	0.272097	0.261537	0.249568	0.237243	0.226711	0.218154	0.210335	0.20555	0.20311	0.20481	0.209188	0.214888	0.223388	0.232487	0.24183	0.251354	0.26024	0.26896	0.27555	0.280807	0.283966	0.284986	0.283942	0.281414	0.275065	0.266463	0.256752
0.0279088	0.0332834	0.0405274	0.0489389	0.0592439	0.0711079	0.0868328	0.102593	0.121716	0.141344	0.162057	0.183985	0.204568	0.223464	0.241438	0.257624	0.270961	0.281564	0.288457	0.292153	0.291936	0.287447	0.281624	0.271689	0.261038	0.249253	0.236882	0.226184	0.217273	0.209888	0.205547	0.203227	0.204953	0.209461	0.215602	0.224044	0.23321	0.242868	0.252259	0.261281	0.269734	0.276393	0.281662	0.284532	0.285499	0.284262	0.2814	0.275015	0.26672	0.257089
0.02799	0.0333001	0.0406062	0.0488888	0.0595018	0.0712846	0.0867062	0.10256	0.121594	0.1415	0.162193	0.183928	0.204788	0.224223	0.242737	0.25897	0.272432	0.283243	0.290539	0.294104	0.29393	0.289558	0.283479	0.273833	0.263122	0.251158	0.238721	0.227704	0.218395	0.210822	0.206173	0.20337	0.204504	0.208923	0.214869	0.223321	0.23232	0.241932	0.251132	0.260059	0.268984	0.27587	0.281072	0.283947	0.284697	0.283689	0.281283	0.275333	0.267141	0.258041
0.0283911	0.0335842	0.0412628	0.0494929	0.0603326	0.0721442	0.0876446	0.103322	0.122723	0.142588	0.163339	0.185095	0.205366	0.224548	0.243303	0.259142	0.272675	0.28288	0.290504	0.293832	0.293548	0.289145	0.28314	0.273282	0.262769	0.251268	0.23868	0.228127	0.219121	0.211387	0.207018	0.204693	0.206025	0.210182	0.215991	0.224615	0.233497	0.24321	0.252459	0.261119	0.269574	0.276615	0.281803	0.284613	0.285623	0.2843	0.281619	0.275493	0.267298	0.258412
0.0280187	0.0331807	0.0410121	0.0493974	0.0606215	0.0726074	0.0880218	0.103993	0.123616	0.143493	0.164394	0.185904	0.206276	0.225412	0.244468	0.260563	0.274081	0.284234	0.291757	0.294799	0.294429	0.289947	0.283708	0.273771	0.263287	0.252003	0.239757	0.229099	0.220406	0.212266	0.207577	0.205337	0.206808	0.211206	0.217192	0.225546	0.234218	0.243897	0.253271	0.262098	0.270507	0.277434	0.282378	0.28505	0.286074	0.285088	0.282555	0.276335	0.2678	0.258572
0.028107	0.0335555	0.0413129	0.0501208	0.0614453	0.0733547	0.0887835	0.104441	0.123843	0.143842	0.164927	0.186174	0.206304	0.225016	0.243974	0.260152	0.273196	0.283486	0.290499	0.293727	0.292958	0.288476	0.282854	0.273384	0.262965	0.251805	0.239791	0.229187	0.221303	0.21335	0.20853	0.206619	0.20778	0.212223	0.218058	0.226585	0.234941	0.244236	0.253185	0.261711	0.269521	0.276729	0.281762	0.284141	0.28495	0.283696	0.281149	0.27522	0.266823	0.257237
0.027959	0.0334409	0.0409524	0.0495645	0.0607672	0.0723495	0.0879454	0.103646	0.122912	0.143021	0.163819	0.18483	0.205106	0.224044	0.242823	0.259037	0.272093	0.28276	0.289694	0.292891	0.29223	0.287583	0.282235	0.272756	0.26237	0.251366	0.239103	0.228232	0.220379	0.213116	0.208126	0.206056	0.207235	0.211839	0.218023	0.226804	0.235228	0.24421	0.253214	0.261599	0.269691	0.277298	0.282443	0.284828	0.285205	0.284148	0.281853	0.275882	0.267547	0.257655
0.0286967	0.0344008	0.0419576	0.0506174	0.0617031	0.0728437	0.0883537	0.104026	0.123019	0.142975	0.163583	0.184632	0.204576	0.223454	0.242159	0.258049	0.270581	0.28097	0.288018	0.291683	0.291745	0.287199	0.281939	0.272701	0.262246	0.250977	0.238702	0.22781	0.219887	0.212622	0.207563	0.205796	0.207212	0.212003	0.217586	0.226067	0.234786	0.243749	0.252786	0.261379	0.269557	0.277028	0.282574	0.285131	0.285831	0.284957	0.282278	0.276197	0.267382	0.257597
0.028384	0.0340283	0.0417498	0.0499967	0.0608961	0.0721752	0.0875992	0.103622	0.122895	0.142999	0.163272	0.184135	0.204189	0.222879	0.241768	0.257492	0.270285	0.280392	0.287894	0.291225	0.291619	0.287443	0.281803	0.272341	0.261979	0.250819	0.238566	0.227716	0.219682	0.212259	0.207293	0.205251	0.206982	0.211383	0.217151	0.225833	0.234695	0.244048	0.253025	0.261606	0.270159	0.277906	0.283465	0.286435	0.287321	0.286633	0.284076	0.277909	0.269574	0.260133
0.0286633	0.034131	0.0419194	0.0504169	0.061185	0.0723471	0.0873628	0.103708	0.123282	0.143149	0.163946	0.184622	0.20496	0.223762	0.24213	0.258111	0.271181	0.281263	0.288238	0.291807	0.292478	0.288527	0.282278	0.272391	0.262172	0.250413	0.23859	0.227867	0.219704	0.212178	0.207295	0.20533	0.207192	0.212168	0.217619	0.226045	0.234977	0.244816	0.25392	0.262974	0.271329	0.278704	0.284064	0.286946	0.288028	0.286757	0.283878	0.277527	0.268891	0.259849
0.0289474	0.034439	0.0419265	0.0503405	0.0608149	0.0720343	0.0869092	0.102875	0.122275	0.141953	0.162835	0.183436	0.203952	0.22254	0.240469	0.256618	0.269466	0.279671	0.286905	0.290437	0.29116	0.28702	0.281082	0.271706	0.261881	0.249773	0.23805	0.227368	0.219178	0.21213	0.207278	0.205476	0.207362	0.211695	0.217414	0.22625	0.235674	0.245452	0.25408	0.262721	0.27152	0.278871	0.283739	0.286764	0.287779	0.286268	0.28352	0.277147	0.26897	0.259947
0.0293605	0.0347016	0.0419122	0.0506938	0.0614023	0.0728246	0.0877663	0.103639	0.123187	0.143188	0.164184	0.184976	0.205318	0.223918	0.241531	0.258053	0.271274	0.281779	0.288381	0.29159	0.292354	0.288011	0.282164	0.272735	0.262196	0.250229	0.238482	0.2279	0.219668	0.212777	0.207744	0.205466	0.20751	0.212161	0.218171	0.226451	0.23576	0.245351	0.253818	0.262509	0.270913	0.278026	0.28278	0.285666	0.286605	0.285229	0.282684	0.276094	0.267952	0.258648
0.0296828	0.0352531	0.0422345	0.0511403	0.0619037	0.0735409	0.0883346	0.104305	0.123693	0.14404	0.164953	0.185549	0.205321	0.223882	0.241249	0.257839	0.270624	0.281209	0.287524	0.290618	0.29112	0.286946	0.281056	0.271691	0.260775	0.248966	0.237284	0.226864	0.218481	0.211972	0.206646	0.204375	0.206331	0.210869	0.216411	0.224216	0.233349	0.242811	0.251581	0.260298	0.268509	0.275657	0.280815	0.283866	0.284539	0.283326	0.280977	0.274896	0.267188	0.258459
0.0300386	0.0356161	0.0425974	0.05152	0.0625101	0.0744315	0.0893851	0.105497	0.124858	0.145439	0.166214	0.186735	0.206311	0.224577	0.241906	0.258438	0.271383	0.282051	0.288474	0.291091	0.291442	0.287232	0.281294	0.271644	0.260427	0.249004	0.237145	0.226771	0.218763	0.211929	0.206691	0.204332	0.206006	0.210564	0.216444	0.223911	0.232898	0.241734	0.25085	0.259811	0.267594	0.27481	0.280411	0.283271	0.283959	0.282784	0.280619	0.274569	0.266759	0.258147
0.0296661	0.035246	0.0424184	0.0513958	0.062651	0.0746918	0.0900656	0.106299	0.1255	0.145953	0.166529	0.187017	0.206915	0.225159	0.24299	0.259472	0.27231	0.283221	0.289346	0.292024	0.291444	0.286874	0.280676	0.270935	0.260092	0.248665	0.236744	0.226026	0.218087	0.211144	0.205863	0.20368	0.204783	0.209344	0.215301	0.223631	0.232647	0.241679	0.250833	0.259359	0.267711	0.27491	0.280657	0.283658	0.284503	0.283601	0.281309	0.275588	0.267986	0.259202
0.0294584	0.0352746	0.0427168	0.0513457	0.0623741	0.0746607	0.0899534	0.10596	0.12529	0.145573	0.166159	0.186891	0.207023	0.225536	0.243219	0.259491	0.272245	0.282548	0.289346	0.292187	0.291389	0.287127	0.28117	0.271372	0.260455	0.248906	0.23688	0.226272	0.218541	0.211645	0.20671	0.204366	0.206094	0.210652	0.2166	0.225257	0.233984	0.242768	0.251497	0.260183	0.268471	0.275378	0.280798	0.283396	0.28441	0.283513	0.281225	0.27507	0.267177	0.258689
0.0289427	0.0349069	0.0425186	0.0512024	0.0620613	0.0743527	0.0895188	0.105435	0.124808	0.144928	0.165548	0.186339	0.206538	0.225336	0.243405	0.259195	0.271584	0.281815	0.28866	0.291659	0.290792	0.286724	0.280707	0.270951	0.260477	0.249109	0.237701	0.227084	0.219014	0.211872	0.207434	0.205464	0.207656	0.212469	0.218596	0.227664	0.236345	0.245688	0.254677	0.26295	0.271121	0.277264	0.282467	0.285026	0.286265	0.285093	0.282686	0.275774	0.267351	0.258655
0.0291146	0.0353391	0.0428362	0.0515558	0.0623478	0.074644	0.0900011	0.105747	0.124932	0.144938	0.165583	0.186571	0.206925	0.225728	0.243377	0.259066	0.271515	0.281586	0.28834	0.291451	0.291084	0.286774	0.280841	0.271574	0.26136	0.249864	0.238091	0.227735	0.21952	0.21292	0.208635	0.206474	0.208778	0.213813	0.219544	0.227981	0.237016	0.246729	0.255425	0.263705	0.271723	0.278074	0.283123	0.285444	0.286256	0.28489	0.282381	0.275956	0.267525	0.258992
0.0294918	0.0353176	0.0426547	0.0512525	0.0620852	0.0741927	0.0893446	0.105139	0.124192	0.144026	0.164146	0.18505	0.205402	0.224386	0.242073	0.257452	0.270054	0.279874	0.286786	0.289964	0.28999	0.285585	0.279435	0.270051	0.260054	0.249394	0.237761	0.227	0.218078	0.211457	0.207374	0.205552	0.208105	0.213161	0.218992	0.227012	0.236317	0.246552	0.255592	0.263805	0.271617	0.278477	0.284133	0.286757	0.287743	0.286258	0.283536	0.277202	0.268779	0.259861
0.0298356	0.0356519	0.0432325	0.0519282	0.0629805	0.0748708	0.0899677	0.106079	0.125591	0.145523	0.165416	0.186265	0.206233	0.224772	0.242185	0.257332	0.270175	0.279867	0.286953	0.290262	0.290312	0.286113	0.279492	0.270054	0.259968	0.249401	0.237451	0.227246	0.218975	0.212839	0.208551	0.206567	0.208685	0.213173	0.218827	0.227151	0.236457	0.246662	0.25493	0.263084	0.270849	0.278305	0.283587	0.286239	0.286874	0.285936	0.283267	0.277529	0.269418	0.260097
0.0305042	0.0360888	0.0436241	0.0522434	0.06347	0.0752767	0.0901945	0.106223	0.12566	0.145726	0.165703	0.186518	0.206507	0.224973	0.242522	0.257724	0.270693	0.280511	0.287865	0.291024	0.291055	0.28734	0.281037	0.271663	0.261071	0.250408	0.23863	0.228187	0.219995	0.213613	0.209446	0.207479	0.209568	0.213718	0.21968	0.228514	0.236997	0.246896	0.255281	0.263671	0.271243	0.27832	0.283462	0.286039	0.286846	0.285716	0.282918	0.277116	0.269027	0.259436
0.0305734	0.0364302	0.0442186	0.0529143	0.0641361	0.0761936	0.0909323	0.107087	0.12651	0.146798	0.167257	0.188154	0.207892	0.225792	0.242918	0.258218	0.270906	0.28075	0.28839	0.29153	0.290933	0.287686	0.281495	0.272229	0.261351	0.250544	0.238919	0.228595	0.221026	0.214747	0.210127	0.208327	0.209898	0.213395	0.219379	0.228645	0.236823	0.246292	0.254895	0.263552	0.270734	0.277443	0.282866	0.285521	0.286533	0.285876	0.282796	0.277128	0.269282	0.259806
0.0308169	0.036891	0.0447057	0.0536545	0.0648118	0.0770507	0.0917346	0.107784	0.126687	0.146609	0.167007	0.187667	0.207567	0.225587	0.242687	0.258178	0.270643	0.28039	0.287844	0.291007	0.290227	0.286987	0.281018	0.272026	0.261172	0.250506	0.239196	0.228702	0.221501	0.215179	0.210557	0.208572	0.210165	0.213608	0.21952	0.22896	0.237358	0.246636	0.255513	0.264412	0.271665	0.278487	0.284315	0.286464	0.287311	0.286497	0.283295	0.277279	0.269426	0.260097
0.0305925	0.0366976	0.0445219	0.0536975	0.0651007	0.0772919	0.0919805	0.108001	0.127033	0.146974	0.167997	0.188727	0.208587	0.226059	0.243341	0.258698	0.27109	0.28049	0.287837	0.290816	0.29004	0.286667	0.280881	0.271522	0.260742	0.249377	0.238086	0.227597	0.220928	0.214601	0.209735	0.208095	0.210198	0.213935	0.219587	0.228402	0.237162	0.246242	0.255095	0.263633	0.271128	0.277873	0.283775	0.285991	0.286631	0.286492	0.2831	0.276987	0.268614	0.259429
0.0305018	0.0364995	0.0444622	0.0536903	0.0650386	0.0773325	0.0923219	0.107961	0.126875	0.146826	0.168009	0.188908	0.208914	0.226236	0.243816	0.25951	0.271964	0.281287	0.288214	0.290845	0.290107	0.286098	0.280602	0.27119	0.260632	0.248964	0.237391	0.226881	0.220742	0.214329	0.209346	0.207496	0.209704	0.213692	0.219692	0.228569	0.237248	0.246462	0.255327	0.263459	0.270729	0.277197	0.282832	0.284809	0.284816	0.284632	0.281517	0.274953	0.266362	0.25712
0.0308623	0.0365496	0.0442903	0.0531101	0.0642841	0.0767809	0.0920163	0.107753	0.126684	0.146533	0.167923	0.189082	0.208969	0.226334	0.243601	0.258882	0.271472	0.281168	0.288068	0.290993	0.289971	0.285673	0.279941	0.270832	0.260845	0.248918	0.237315	0.227275	0.220666	0.214171	0.209893	0.208444	0.210755	0.215275	0.221093	0.229877	0.238645	0.248536	0.257113	0.264982	0.272114	0.278214	0.283185	0.28522	0.28549	0.284651	0.281273	0.274769	0.265961	0.256788
0.0312706	0.0368887	0.0448299	0.0534682	0.0646853	0.0772537	0.0924102	0.108078	0.126723	0.14659	0.16756	0.188232	0.208152	0.225713	0.24305	0.258545	0.271515	0.280829	0.287817	0.290878	0.289618	0.285523	0.280082	0.271107	0.261047	0.249544	0.237997	0.227924	0.220847	0.214413	0.210234	0.208274	0.210616	0.214756	0.220339	0.229357	0.238205	0.247725	0.256783	0.26476	0.27168	0.278288	0.283018	0.285093	0.285501	0.283961	0.281096	0.274783	0.266288	0.257299
0.0315667	0.037285	0.0451331	0.0538503	0.0649264	0.0776978	0.0930239	0.10893	0.127401	0.14718	0.167825	0.188524	0.208279	0.225759	0.242861	0.258512	0.271469	0.280798	0.287641	0.29079	0.289329	0.285298	0.279637	0.271142	0.260732	0.249716	0.238516	0.228648	0.221623	0.214904	0.210664	0.20878	0.211151	0.21553	0.221189	0.229796	0.238303	0.247775	0.256485	0.264471	0.271603	0.277589	0.281977	0.284224	0.28505	0.283245	0.280461	0.274313	0.265916	0.256879
0.0316574	0.0374808	0.0454268	0.0546095	0.0658671	0.0784881	0.0936423	0.109503	0.128475	0.14856	0.168816	0.189085	0.208806	0.226769	0.243773	0.259106	0.272157	0.281488	0.288161	0.291005	0.289926	0.286237	0.280239	0.271216	0.260441	0.249776	0.238988	0.22903	0.221592	0.215045	0.211132	0.209401	0.211297	0.215466	0.221497	0.229775	0.238274	0.247877	0.256714	0.264825	0.272064	0.278121	0.282765	0.285322	0.286354	0.284086	0.280932	0.275225	0.266907	0.257578
0.0315428	0.0374999	0.0453575	0.0547647	0.0659053	0.0782302	0.0933725	0.109319	0.128609	0.148557	0.168482	0.18892	0.208033	0.225911	0.242606	0.258116	0.270548	0.279848	0.286265	0.28882	0.288147	0.284045	0.277995	0.268843	0.258438	0.248202	0.237145	0.227821	0.220785	0.214692	0.210822	0.20937	0.211526	0.215807	0.22223	0.230522	0.239261	0.24899	0.257743	0.26582	0.273026	0.279007	0.283408	0.285817	0.286454	0.284329	0.28165	0.27598	0.267988	0.258741
0.0316096	0.0374235	0.0451999	0.0544615	0.0657454	0.078032	0.0933128	0.10931	0.128731	0.148896	0.168921	0.189541	0.209055	0.226979	0.243857	0.25898	0.27136	0.280526	0.286934	0.289544	0.289303	0.285103	0.278964	0.269827	0.259161	0.248933	0.237599	0.227874	0.220842	0.214792	0.211182	0.209709	0.211786	0.21632	0.22211	0.229944	0.238532	0.248243	0.256845	0.26498	0.27182	0.277761	0.282161	0.284191	0.28462	0.282954	0.280122	0.274347	0.266267	0.257564
0.031655	0.0373614	0.0453313	0.054483	0.0657048	0.0777025	0.0930764	0.109195	0.128757	0.14903	0.169201	0.18962	0.209487	0.227186	0.244146	0.259147	0.271935	0.280989	0.287543	0.29047	0.290344	0.285926	0.279938	0.270545	0.25971	0.249043	0.237549	0.227461	0.220611	0.214842	0.211087	0.208986	0.2116	0.216242	0.221602	0.229636	0.238124	0.2474	0.2561	0.264607	0.271558	0.278057	0.281882	0.283725	0.28379	0.282837	0.280478	0.274277	0.266157	0.257557
0.0318938	0.0376957	0.0456297	0.0548578	0.0661536	0.0783424	0.0940816	0.110134	0.129764	0.150374	0.170645	0.191203	0.211242	0.228674	0.245628	0.260634	0.273155	0.28224	0.288527	0.29179	0.291284	0.286681	0.281206	0.271954	0.260725	0.249819	0.237966	0.227485	0.220909	0.215179	0.211519	0.209303	0.212042	0.216791	0.221783	0.230051	0.238239	0.247171	0.255367	0.263703	0.270918	0.277723	0.281591	0.283477	0.283749	0.282992	0.28054	0.273847	0.26572	0.257254
0.0316693	0.0376813	0.04573	0.0550274	0.0663996	0.0784332	0.0939526	0.110019	0.129726	0.149971	0.170137	0.19088	0.210693	0.228015	0.245158	0.260384	0.272487	0.281839	0.28809	0.291091	0.290764	0.286557	0.281111	0.271393	0.260603	0.249386	0.237611	0.227303	0.220804	0.215148	0.211617	0.209723	0.212278	0.217058	0.222626	0.23099	0.239335	0.248362	0.256595	0.264906	0.27258	0.279208	0.283627	0.285313	0.285284	0.283587	0.280924	0.274098	0.265837	0.256829
0.0321468	0.0381398	0.0461048	0.0554142	0.066932	0.0790062	0.0943681	0.110317	0.129915	0.1503	0.169979	0.190357	0.209948	0.227401	0.244625	0.259422	0.27135	0.28054	0.287156	0.29042	0.290229	0.286051	0.280982	0.27109	0.260049	0.24925	0.237821	0.227571	0.220869	0.214661	0.211516	0.210089	0.212488	0.216786	0.222268	0.230625	0.239282	0.247997	0.256795	0.265448	0.27331	0.279762	0.284429	0.28618	0.2868	0.284902	0.282078	0.275555	0.267379	0.258025
0.0315499	0.0375285	0.0457228	0.0549605	0.066624	0.0785597	0.0937688	0.109749	0.129039	0.148982	0.168642	0.189376	0.209329	0.226919	0.244	0.258865	0.270827	0.279857	0.286867	0.289759	0.290069	0.286158	0.280741	0.271259	0.261131	0.250602	0.238981	0.228652	0.221938	0.215934	0.212579	0.211471	0.213861	0.217784	0.223349	0.231193	0.239714	0.248415	0.256986	0.265116	0.272842	0.279026	0.28377	0.285377	0.285721	0.283536	0.280733	0.274399	0.266159	0.256979
0.0315094	0.0375691	0.0457968	0.0548077	0.0661751	0.0783496	0.0938261	0.110081	0.129342	0.149438	0.169277	0.189897	0.20991	0.22791	0.244657	0.259092	0.271341	0.280222	0.28738	0.290358	0.290236	0.286017	0.280435	0.271023	0.26073	0.25074	0.239139	0.228796	0.221645	0.216017	0.2125	0.210946	0.213283	0.217328	0.222755	0.230777	0.239141	0.247417	0.256115	0.26433	0.271209	0.277321	0.281877	0.283749	0.283954	0.282374	0.27959	0.273549	0.26519	0.256351
0.0315619	0.037562	0.0459162	0.0549701	0.0660629	0.0783758	0.0942129	0.110883	0.12996	0.149887	0.169755	0.190281	0.21028	0.228194	0.245093	0.259875	0.271997	0.280643	0.287677	0.291007	0.290425	0.285681	0.279671	0.270608	0.261045	0.250955	0.23942	0.229287	0.222304	0.216705	0.212768	0.211321	0.213775	0.217521	0.222628	0.231054	0.239375	0.247679	0.255797	0.263359	0.270357	0.276624	0.281072	0.282889	0.282999	0.281528	0.279048	0.273002	0.265059	0.256747
0.0320919	0.0384096	0.0465537	0.0554977	0.0663399	0.0789799	0.0952515	0.11169	0.130774	0.150234	0.170172	0.190661	0.210086	0.227941	0.245003	0.259634	0.271703	0.280411	0.287347	0.290995	0.289794	0.284444	0.278687	0.269779	0.26072	0.250819	0.239394	0.229524	0.222308	0.216456	0.212531	0.210936	0.213723	0.217793	0.222841	0.23163	0.240294	0.248842	0.25665	0.263972	0.27108	0.277424	0.28198	0.284069	0.284408	0.283374	0.280464	0.274196	0.266236	0.257862
0.0328942	0.0394219	0.0472891	0.0563668	0.067357	0.0798705	0.095889	0.11213	0.131235	0.150802	0.170882	0.191317	0.210437	0.227855	0.244609	0.259558	0.271782	0.280905	0.287753	0.291334	0.290434	0.285356	0.279408	0.270464	0.26105	0.250867	0.239738	0.23041	0.22354	0.217552	0.21356	0.211707	0.214267	0.218269	0.223388	0.231847	0.240156	0.249023	0.256948	0.264502	0.271481	0.277493	0.281949	0.283923	0.284692	0.283207	0.280172	0.273664	0.265753	0.257492
0.03224	0.0387032	0.046814	0.0557747	0.0672949	0.0798036	0.0954974	0.111726	0.131395	0.151282	0.171393	0.191916	0.210986	0.228571	0.245774	0.260355	0.272544	0.28154	0.288524	0.29164	0.291019	0.286394	0.280526	0.271178	0.261515	0.25127	0.240063	0.230842	0.223891	0.217774	0.214102	0.21223	0.214577	0.218842	0.224049	0.232188	0.240457	0.249448	0.257282	0.264424	0.271367	0.277565	0.282094	0.284052	0.284592	0.282861	0.279984	0.273618	0.265589	0.257299
0.0319988	0.0384525	0.0465394	0.0560516	0.0678512	0.0802119	0.095612	0.111783	0.131481	0.151611	0.172133	0.192883	0.212046	0.229512	0.246815	0.261721	0.273699	0.283083	0.289847	0.292483	0.292261	0.288049	0.282302	0.273062	0.262843	0.25224	0.240841	0.231477	0.224772	0.218674	0.21495	0.213484	0.215434	0.219405	0.22483	0.232637	0.240815	0.249384	0.257306	0.265001	0.271751	0.278033	0.282796	0.284446	0.284795	0.282827	0.279778	0.273298	0.265386	0.256955
0.031963	0.0380228	0.046346	0.0561137	0.0677939	0.0803647	0.0957911	0.111941	0.131367	0.15196	0.172438	0.193122	0.212495	0.229717	0.246844	0.26152	0.27342	0.282591	0.288942	0.291712	0.291026	0.286609	0.280652	0.27209	0.261857	0.251576	0.240354	0.23061	0.224049	0.218259	0.215086	0.213861	0.215938	0.220451	0.22604	0.23433	0.242622	0.251416	0.259068	0.266324	0.272926	0.279041	0.284098	0.285707	0.285946	0.283864	0.280865	0.274638	0.266539	0.257688
0.0325981	0.0387223	0.0467543	0.0567011	0.0684672	0.0807515	0.0964334	0.112645	0.131756	0.152175	0.17256	0.192805	0.21223	0.229493	0.246395	0.261	0.272604	0.281793	0.287519	0.290324	0.289792	0.285291	0.279081	0.270736	0.260506	0.250556	0.239442	0.229939	0.223228	0.217359	0.21404	0.212842	0.215193	0.220172	0.225876	0.234414	0.242212	0.250931	0.258638	0.266081	0.272704	0.279349	0.283904	0.28537	0.285721	0.283864	0.281192	0.275037	0.266902	0.257776
0.0334051	0.0393503	0.0475326	0.0572073	0.0687896	0.081155	0.0969109	0.112605	0.131343	0.15169	0.171684	0.191508	0.210786	0.227884	0.244642	0.25902	0.27077	0.279743	0.285571	0.288507	0.287982	0.283372	0.277701	0.269641	0.259433	0.249895	0.239043	0.229624	0.223221	0.217256	0.214097	0.213109	0.215704	0.220711	0.226683	0.234965	0.242854	0.252041	0.259799	0.267282	0.273671	0.280122	0.284336	0.285597	0.286017	0.284269	0.281192	0.274829	0.266613	0.257277
0.0333311	0.0394028	0.0476162	0.0570353	0.0688493	0.0811885	0.0964787	0.112387	0.131429	0.151516	0.171209	0.190778	0.209709	0.226623	0.243563	0.258113	0.269667	0.278687	0.284625	0.287407	0.287001	0.282971	0.277188	0.268506	0.258498	0.248701	0.238346	0.229722	0.223261	0.217419	0.213921	0.212756	0.215019	0.219928	0.225689	0.234001	0.24177	0.250649	0.258758	0.266312	0.2731	0.279277	0.283252	0.284613	0.284685	0.282949	0.280569	0.274688	0.26668	0.257609
0.0335269	0.0396463	0.0479099	0.0570544	0.0688779	0.0812649	0.0966435	0.112717	0.13161	0.152003	0.17161	0.191121	0.209666	0.226286	0.243427	0.258118	0.269877	0.278852	0.285704	0.288336	0.288252	0.284191	0.278527	0.270013	0.259768	0.249859	0.239712	0.231133	0.224835	0.219047	0.215301	0.213868	0.21639	0.220322	0.225995	0.234371	0.24225	0.251168	0.259424	0.26705	0.273585	0.279535	0.283821	0.285482	0.284948	0.283372	0.281149	0.2749	0.267105	0.25818
0.033546	0.0396177	0.0478836	0.0570067	0.0689304	0.081549	0.0969276	0.113483	0.132735	0.152972	0.172691	0.192289	0.21101	0.227855	0.244788	0.260064	0.271928	0.280886	0.287529	0.290179	0.289837	0.285616	0.27937	0.27071	0.260171	0.249795	0.239984	0.231126	0.224665	0.219083	0.215134	0.213572	0.216167	0.220145	0.225353	0.233707	0.241935	0.251304	0.259357	0.267406	0.27405	0.279704	0.284265	0.285967	0.285817	0.284074	0.281999	0.275813	0.268387	0.259901
0.0331186	0.0393861	0.0478597	0.0573362	0.069045	0.0815848	0.0970422	0.113631	0.132692	0.152819	0.172916	0.192633	0.211738	0.228874	0.245824	0.261212	0.273243	0.282116	0.288744	0.291664	0.291408	0.287225	0.281001	0.272391	0.261874	0.251645	0.241684	0.232091	0.225369	0.219479	0.215477	0.213288	0.215771	0.219875	0.224925	0.233356	0.241565	0.250692	0.258946	0.267174	0.273559	0.279444	0.2841	0.286297	0.286363	0.284398	0.282526	0.276058	0.268282	0.260157
0.0327796	0.0390757	0.0473965	0.0571428	0.06894	0.0814392	0.0970231	0.113405	0.132749	0.152669	0.172749	0.192449	0.2115	0.228979	0.246029	0.261582	0.27326	0.282555	0.288952	0.291616	0.291236	0.28702	0.281089	0.272604	0.26237	0.252075	0.241853	0.232418	0.225708	0.219565	0.215817	0.214081	0.215661	0.219904	0.225231	0.233425	0.241973	0.250945	0.258648	0.266723	0.273348	0.279236	0.283508	0.28511	0.28553	0.283472	0.281168	0.275485	0.267613	0.259593
0.0327127	0.0392046	0.0473965	0.0571309	0.068663	0.0808017	0.0961803	0.112433	0.131706	0.151871	0.171944	0.191771	0.211058	0.22855	0.245571	0.260484	0.271894	0.281287	0.287297	0.290406	0.289981	0.285943	0.280122	0.271715	0.26116	0.251084	0.240719	0.230968	0.224749	0.218421	0.215318	0.213959	0.215375	0.220102	0.225121	0.233779	0.242286	0.251082	0.259178	0.267124	0.273805	0.280019	0.284508	0.285638	0.286347	0.284148	0.28191	0.276426	0.268272	0.260293
0.0329061	0.0392787	0.0470885	0.0567464	0.0684243	0.0805892	0.0958508	0.112003	0.131171	0.151454	0.171502	0.19147	0.210542	0.228001	0.244953	0.259567	0.271221	0.280614	0.286972	0.289761	0.289412	0.285492	0.280117	0.27182	0.261229	0.251404	0.240901	0.231226	0.224889	0.219264	0.216308	0.214957	0.216975	0.221022	0.226269	0.235022	0.243647	0.252072	0.259954	0.267699	0.273969	0.279886	0.284549	0.285755	0.285855	0.283787	0.281139	0.275299	0.267303	0.259054
0.033195	0.0397514	0.0476807	0.0570783	0.0685914	0.0806727	0.0957481	0.111626	0.130562	0.15063	0.170643	0.190971	0.210378	0.227277	0.244112	0.258598	0.269953	0.278897	0.285346	0.288097	0.287908	0.283918	0.278663	0.27044	0.2603	0.250375	0.239478	0.229889	0.223839	0.218503	0.215707	0.214532	0.217251	0.221511	0.226943	0.235402	0.244138	0.252543	0.260661	0.267661	0.273888	0.280079	0.28436	0.285893	0.285934	0.283694	0.281099	0.274924	0.267107	0.258801
0.0338134	0.0407375	0.0485426	0.0576705	0.0688469	0.0810977	0.0962806	0.112247	0.131008	0.150649	0.170734	0.190799	0.210079	0.226931	0.243826	0.258567	0.269538	0.278783	0.285291	0.288581	0.28851	0.284537	0.279315	0.271505	0.262358	0.252118	0.2415	0.232172	0.226284	0.220967	0.2177	0.216473	0.219193	0.223739	0.22897	0.236921	0.245304	0.253925	0.261621	0.267826	0.274227	0.280196	0.284289	0.285838	0.285575	0.283794	0.281018	0.275044	0.26721	0.258607
0.0338779	0.0405035	0.0483826	0.0575964	0.0689686	0.0812243	0.0968393	0.112581	0.131665	0.151549	0.171443	0.191592	0.210666	0.227191	0.24426	0.258383	0.26955	0.278998	0.285205	0.288128	0.288128	0.283706	0.278783	0.270612	0.261367	0.250965	0.240034	0.23083	0.224794	0.219317	0.216554	0.2151	0.217712	0.222877	0.228139	0.235686	0.244076	0.252466	0.260126	0.266143	0.272998	0.279086	0.283164	0.285303	0.284943	0.283209	0.280812	0.274884	0.266706	0.258342
0.0344843	0.0409476	0.048576	0.0577588	0.0693029	0.0819	0.0975102	0.11361	0.132873	0.152669	0.172388	0.19221	0.211041	0.227788	0.24463	0.258669	0.269891	0.279733	0.285981	0.289057	0.288906	0.284699	0.279781	0.271663	0.262511	0.252345	0.241846	0.232826	0.226623	0.220971	0.218004	0.216669	0.218999	0.224214	0.229295	0.236508	0.244475	0.252495	0.259741	0.265964	0.272728	0.278861	0.28314	0.285179	0.284976	0.283431	0.281156	0.275333	0.266952	0.258359
0.0343482	0.040525	0.0482609	0.0574794	0.0692098	0.0813914	0.0970183	0.113116	0.132264	0.152199	0.171708	0.191482	0.210158	0.227248	0.243618	0.257681	0.269244	0.279007	0.285174	0.287758	0.287846	0.283716	0.278845	0.270698	0.260835	0.251055	0.240855	0.231847	0.224909	0.219799	0.216994	0.215649	0.217987	0.222958	0.228098	0.23581	0.243625	0.251762	0.258815	0.265882	0.272775	0.278577	0.283157	0.285599	0.285442	0.283484	0.281115	0.275053	0.26694	0.258669
0.0347302	0.0411696	0.0492159	0.0587353	0.0703463	0.0826306	0.0981405	0.114398	0.133563	0.153099	0.17256	0.192425	0.210786	0.227587	0.244203	0.258925	0.270225	0.279697	0.28585	0.28857	0.288491	0.284334	0.279155	0.271154	0.261599	0.25171	0.241362	0.232675	0.226019	0.220506	0.216755	0.215795	0.217846	0.222375	0.227435	0.235266	0.243169	0.25144	0.257796	0.264927	0.271887	0.277706	0.282175	0.284346	0.284267	0.282398	0.279886	0.273795	0.26583	0.257483
0.0344008	0.04111	0.0494571	0.0588953	0.0702484	0.0823799	0.097577	0.113658	0.132675	0.151924	0.171868	0.191654	0.210351	0.226969	0.243226	0.257903	0.268955	0.278107	0.284262	0.287588	0.287433	0.283694	0.278401	0.270249	0.261212	0.25132	0.241474	0.232728	0.226317	0.221294	0.217562	0.216616	0.219011	0.22329	0.227979	0.236059	0.24395	0.252459	0.258813	0.266159	0.272766	0.278219	0.282078	0.284131	0.2841	0.282455	0.279957	0.273124	0.265467	0.25743
0.0349045	0.0415684	0.0500349	0.0594922	0.0709814	0.0833087	0.098673	0.114264	0.133492	0.152752	0.172653	0.192396	0.211154	0.227337	0.244119	0.258409	0.269139	0.277754	0.283909	0.287094	0.287149	0.283233	0.278205	0.269607	0.260914	0.250891	0.240667	0.231716	0.225711	0.220205	0.216597	0.21649	0.218844	0.222979	0.228196	0.236152	0.244267	0.252643	0.259598	0.266384	0.272873	0.278964	0.283286	0.28505	0.285239	0.283782	0.280803	0.274729	0.267415	0.258989
0.034821	0.0414848	0.0498797	0.0592749	0.07117	0.08397	0.0992341	0.115212	0.134642	0.154187	0.174255	0.193867	0.21287	0.229361	0.245855	0.259801	0.270541	0.279236	0.285649	0.288517	0.288051	0.284391	0.279081	0.270075	0.261293	0.251275	0.241101	0.232021	0.225945	0.220742	0.217447	0.217127	0.21925	0.223271	0.228394	0.236097	0.243921	0.252161	0.260064	0.266658	0.272871	0.279155	0.283558	0.285155	0.285098	0.284019	0.281223	0.275359	0.267847	0.259694
0.0350215	0.0417546	0.0503548	0.059805	0.0716452	0.0844452	0.0998142	0.116072	0.135103	0.154899	0.174976	0.194803	0.213687	0.230168	0.246894	0.260878	0.271551	0.280294	0.286397	0.289314	0.288734	0.285165	0.279726	0.271221	0.262007	0.251922	0.241665	0.232613	0.226324	0.220733	0.217524	0.217292	0.219193	0.223583	0.228674	0.236388	0.244358	0.252526	0.260646	0.267317	0.273637	0.279943	0.284372	0.286046	0.285895	0.284372	0.281115	0.275345	0.267661	0.259522
0.0352651	0.042139	0.0509302	0.0606024	0.0721251	0.0848081	0.10038	0.117134	0.136321	0.155904	0.175819	0.195527	0.214339	0.231343	0.247901	0.262112	0.273031	0.281717	0.287722	0.290449	0.289618	0.285778	0.27985	0.271278	0.261814	0.251769	0.24155	0.232809	0.226441	0.221076	0.21797	0.216948	0.218849	0.223385	0.228581	0.236286	0.244095	0.251996	0.259818	0.267005	0.273465	0.279193	0.283231	0.284697	0.284432	0.282331	0.279513	0.273279	0.265114	0.257096
0.0361676	0.0432278	0.0518423	0.0615861	0.0729966	0.0856199	0.101309	0.118029	0.137068	0.156499	0.176461	0.195921	0.214117	0.231061	0.247474	0.261852	0.272809	0.28154	0.287426	0.290138	0.289255	0.285043	0.279413	0.270827	0.261052	0.250988	0.241197	0.233194	0.227002	0.221279	0.218166	0.217065	0.21967	0.224347	0.229548	0.237489	0.245356	0.253085	0.260802	0.268084	0.274752	0.28027	0.283861	0.285079	0.285103	0.283157	0.280215	0.273196	0.264932	0.256917
0.0357712	0.0424661	0.0509087	0.0607553	0.0726193	0.0850707	0.101292	0.117597	0.136521	0.156119	0.175631	0.194832	0.213121	0.230035	0.246495	0.261124	0.272584	0.281368	0.286803	0.289446	0.288928	0.284107	0.278668	0.270402	0.260534	0.251017	0.241622	0.233537	0.227817	0.222234	0.218928	0.21776	0.220272	0.225107	0.230171	0.238086	0.245917	0.253985	0.261145	0.268292	0.274941	0.280139	0.28352	0.284608	0.284625	0.282612	0.279623	0.273005	0.26502	0.256867
0.0358429	0.0421557	0.0504217	0.059793	0.0718577	0.0843138	0.100545	0.116845	0.136013	0.155885	0.175287	0.194655	0.212839	0.22982	0.245846	0.260548	0.272802	0.281536	0.287483	0.290007	0.289813	0.284757	0.279095	0.270634	0.260646	0.251273	0.241641	0.233578	0.227583	0.222807	0.219152	0.217801	0.220374	0.224787	0.230247	0.238267	0.246041	0.254766	0.261663	0.268602	0.275416	0.280915	0.284379	0.28543	0.285358	0.283747	0.280659	0.27454	0.267153	0.258736
0.036509	0.0427765	0.0514197	0.0611731	0.073381	0.0858133	0.102042	0.118216	0.137376	0.156885	0.176232	0.196226	0.214532	0.231236	0.24719	0.262098	0.273802	0.282008	0.287751	0.289947	0.289811	0.284737	0.279181	0.270987	0.261759	0.252476	0.242197	0.234017	0.228232	0.223567	0.219534	0.218596	0.221079	0.225341	0.231023	0.238747	0.24645	0.25484	0.261683	0.267941	0.274454	0.279764	0.283264	0.284709	0.284463	0.282971	0.279962	0.27395	0.266503	0.258065
0.0372325	0.0435191	0.0522028	0.0615527	0.0735218	0.0859016	0.10176	0.118106	0.137498	0.156933	0.176497	0.196326	0.214632	0.230746	0.246335	0.260794	0.272162	0.280289	0.286332	0.288262	0.288025	0.283271	0.27788	0.269337	0.260092	0.250475	0.240304	0.232291	0.226809	0.222476	0.218629	0.218027	0.220659	0.225262	0.231155	0.238313	0.246041	0.254006	0.261009	0.267776	0.274227	0.279232	0.282498	0.283859	0.283522	0.281813	0.27906	0.272792	0.264939	0.256499
0.0372969	0.0437817	0.0526206	0.0621186	0.0737152	0.0859637	0.101724	0.118163	0.137235	0.156279	0.175841	0.195252	0.213711	0.229853	0.245676	0.259813	0.270548	0.278465	0.284687	0.286602	0.286416	0.282039	0.276825	0.268425	0.259498	0.249871	0.240103	0.232009	0.226556	0.221528	0.217996	0.217748	0.220756	0.225558	0.231892	0.238898	0.246691	0.254534	0.262112	0.26895	0.275311	0.280292	0.283763	0.285487	0.285236	0.283508	0.280762	0.274089	0.265818	0.257406
0.0365162	0.043223	0.05189	0.061388	0.0727769	0.085245	0.100414	0.116406	0.135564	0.154904	0.174251	0.193397	0.212111	0.228485	0.244339	0.258144	0.268774	0.27713	0.283431	0.286012	0.285578	0.282013	0.276944	0.268499	0.259469	0.250036	0.240356	0.231928	0.226317	0.221112	0.218493	0.218027	0.221294	0.226055	0.231763	0.238964	0.246626	0.25484	0.262349	0.269323	0.27566	0.281175	0.2849	0.286254	0.28618	0.283866	0.281101	0.274256	0.266224	0.257908
0.0359479	0.0428171	0.0515558	0.0613211	0.0731661	0.0853835	0.100609	0.117055	0.136065	0.155711	0.175129	0.194178	0.212997	0.229569	0.245072	0.258665	0.269767	0.277763	0.283386	0.286024	0.285848	0.282159	0.276519	0.268268	0.259727	0.250602	0.240736	0.2322	0.226589	0.221676	0.219281	0.218407	0.221948	0.226964	0.23247	0.240072	0.248157	0.256346	0.263762	0.26992	0.275872	0.281765	0.285845	0.287443	0.287414	0.285093	0.281949	0.275299	0.267356	0.258459
0.0361843	0.0428672	0.0517062	0.0611755	0.0733595	0.0857798	0.100917	0.117191	0.136292	0.156324	0.17569	0.195202	0.213832	0.230474	0.246318	0.259999	0.271622	0.279852	0.28596	0.288359	0.288039	0.284482	0.279167	0.270715	0.261585	0.252321	0.241777	0.233122	0.227358	0.222896	0.220484	0.21899	0.222249	0.226694	0.232069	0.24002	0.247557	0.255413	0.262719	0.269194	0.275368	0.281333	0.285339	0.286616	0.286043	0.283398	0.280218	0.273642	0.26619	0.257585
0.037051	0.0440396	0.0528809	0.0625245	0.0744816	0.0868901	0.102464	0.119092	0.13847	0.158471	0.177696	0.197401	0.216208	0.232379	0.248095	0.261604	0.273196	0.281517	0.287096	0.28972	0.28962	0.285442	0.279943	0.271021	0.26194	0.252848	0.242228	0.233248	0.227819	0.223199	0.220959	0.219486	0.222445	0.227382	0.232301	0.239893	0.247784	0.255279	0.262774	0.269201	0.275414	0.281244	0.285346	0.286471	0.28607	0.283295	0.280115	0.273864	0.266121	0.257946
0.0371895	0.0442712	0.0532343	0.0631715	0.0748971	0.0874177	0.102844	0.118946	0.138546	0.158413	0.17766	0.196835	0.215351	0.231269	0.247445	0.261095	0.272224	0.280769	0.286328	0.289171	0.288846	0.284979	0.279919	0.270722	0.261558	0.25222	0.242233	0.233337	0.227635	0.22292	0.220728	0.219832	0.222086	0.226907	0.231888	0.239327	0.246913	0.254763	0.262117	0.268934	0.275674	0.281488	0.285549	0.286948	0.286292	0.283422	0.279843	0.273847	0.265928	0.257808
0.0375309	0.0447391	0.0538097	0.0641433	0.0758641	0.088676	0.104007	0.120099	0.139554	0.159252	0.178481	0.197248	0.216031	0.231866	0.247636	0.261465	0.272377	0.280769	0.286237	0.288968	0.288663	0.284716	0.279642	0.271099	0.261883	0.252383	0.243152	0.234232	0.228662	0.224047	0.221394	0.220692	0.222984	0.227547	0.232594	0.239569	0.247457	0.255031	0.261749	0.268685	0.275323	0.280693	0.28415	0.285425	0.285084	0.282316	0.278611	0.272432	0.264378	0.256566
0.0367263	0.0438891	0.0528952	0.0628874	0.0749926	0.0878833	0.102971	0.11907	0.138198	0.157642	0.177149	0.195897	0.214384	0.230441	0.246087	0.260088	0.270698	0.278754	0.284919	0.287474	0.286793	0.283095	0.278128	0.270137	0.261265	0.251662	0.242372	0.233979	0.228043	0.223285	0.220272	0.219971	0.221962	0.226014	0.231451	0.238957	0.247173	0.254687	0.261191	0.267888	0.274187	0.279599	0.282758	0.28416	0.284246	0.281739	0.278035	0.272515	0.264605	0.256284
0.0373614	0.0442926	0.0532295	0.0630068	0.0752194	0.0881125	0.103281	0.119163	0.138021	0.157492	0.176743	0.195565	0.214004	0.230326	0.245857	0.259851	0.270369	0.278682	0.284974	0.287447	0.287101	0.283324	0.278814	0.271135	0.262194	0.252891	0.243303	0.234781	0.228975	0.224336	0.221365	0.221022	0.22286	0.226852	0.232145	0.239483	0.247376	0.25463	0.261207	0.267785	0.273549	0.279425	0.282875	0.28388	0.283527	0.280922	0.277859	0.272097	0.264302	0.256256
0.0375787	0.0446269	0.053399	0.0631811	0.075143	0.0878451	0.103112	0.119094	0.138107	0.157762	0.177113	0.196121	0.214281	0.230479	0.246013	0.260052	0.27051	0.278673	0.284795	0.287182	0.286738	0.283083	0.27837	0.270536	0.261537	0.252168	0.242209	0.233841	0.228304	0.223371	0.220398	0.219778	0.222103	0.226305	0.231825	0.239406	0.246927	0.254417	0.261207	0.267929	0.273886	0.280022	0.28394	0.284711	0.284437	0.281956	0.279423	0.273551	0.265818	0.257564
0.0383833	0.045465	0.054471	0.0640764	0.0758068	0.0883012	0.104012	0.120006	0.138837	0.158437	0.177433	0.195956	0.213598	0.229825	0.245373	0.259159	0.270018	0.278152	0.284109	0.28659	0.286569	0.282667	0.277816	0.26975	0.260778	0.251977	0.242703	0.234951	0.229338	0.224536	0.221819	0.220501	0.223037	0.227683	0.23328	0.240323	0.247347	0.255114	0.262437	0.269051	0.274922	0.280717	0.284296	0.285427	0.285258	0.282519	0.280182	0.273857	0.265987	0.257497
0.038049	0.0451283	0.0541344	0.063969	0.0756683	0.0884325	0.104303	0.120534	0.139527	0.159261	0.17862	0.197449	0.214993	0.231112	0.246815	0.260596	0.271395	0.279107	0.284682	0.286927	0.28648	0.282438	0.277274	0.269065	0.259613	0.250523	0.241388	0.233678	0.228039	0.222975	0.219892	0.218679	0.221852	0.22663	0.232461	0.239736	0.246798	0.254685	0.262108	0.268836	0.274972	0.280191	0.28362	0.284811	0.28485	0.282655	0.279993	0.273403	0.265699	0.257199
0.0384334	0.0454244	0.0544209	0.0642722	0.0759882	0.0889172	0.104277	0.12015	0.138818	0.158647	0.178209	0.197284	0.214893	0.230925	0.246686	0.26031	0.271276	0.279279	0.284747	0.286989	0.286674	0.282801	0.277818	0.269832	0.260317	0.251168	0.241992	0.234268	0.228991	0.223915	0.22068	0.219739	0.222669	0.227186	0.233256	0.240485	0.248264	0.256313	0.263349	0.269848	0.275898	0.280719	0.283864	0.284692	0.284468	0.282312	0.279052	0.272704	0.265505	0.25664
0.0380896	0.0450376	0.0544161	0.0643796	0.0761697	0.0891368	0.104277	0.120212	0.139114	0.158757	0.178075	0.197535	0.215587	0.231594	0.247548	0.261098	0.272071	0.279504	0.285088	0.28712	0.286879	0.283322	0.278296	0.270214	0.261114	0.251953	0.242522	0.233862	0.228891	0.224032	0.220592	0.219744	0.222605	0.22689	0.232933	0.24033	0.248121	0.255876	0.26242	0.268891	0.274927	0.279353	0.283049	0.283439	0.282672	0.280834	0.277381	0.271481	0.264452	0.255644
0.0391593	0.0458518	0.0551563	0.0650434	0.0772728	0.0902566	0.105556	0.121742	0.140595	0.159889	0.178883	0.198337	0.216592	0.232188	0.247982	0.260892	0.272162	0.279594	0.285356	0.28707	0.286533	0.282734	0.277321	0.269239	0.260229	0.250786	0.241371	0.232687	0.228304	0.223538	0.220398	0.219443	0.22206	0.226537	0.232814	0.24066	0.24893	0.25674	0.263421	0.270094	0.276648	0.281015	0.284671	0.284752	0.283852	0.281875	0.278544	0.272983	0.265665	0.256843
0.0390972	0.0462624	0.055672	0.0658289	0.0781777	0.091109	0.106676	0.122934	0.141366	0.160534	0.179453	0.198466	0.216624	0.232224	0.247911	0.260921	0.271529	0.278496	0.284024	0.285716	0.285141	0.281316	0.275944	0.267993	0.259013	0.249508	0.240519	0.232236	0.227399	0.223022	0.219966	0.219594	0.222368	0.226733	0.232652	0.240366	0.248238	0.255945	0.26323	0.269686	0.276338	0.281251	0.284544	0.284759	0.284043	0.282116	0.278568	0.273177	0.266069	0.257545
0.039706	0.0470241	0.056171	0.0665595	0.078691	0.0913621	0.107376	0.123712	0.14224	0.161455	0.180582	0.199984	0.218032	0.233299	0.248513	0.261697	0.272279	0.279802	0.284981	0.287135	0.286645	0.282075	0.276682	0.268545	0.258968	0.24973	0.240378	0.232379	0.227738	0.222967	0.219575	0.219219	0.222029	0.22668	0.232604	0.240223	0.24799	0.255895	0.263187	0.269879	0.27597	0.281311	0.284394	0.284482	0.284568	0.282696	0.279062	0.273358	0.265639	0.256795
0.0395317	0.0469142	0.0561304	0.0665476	0.0788343	0.0914958	0.10787	0.12422	0.142641	0.161737	0.18064	0.199855	0.217918	0.233408	0.248842	0.261952	0.272243	0.279919	0.284914	0.287061	0.286576	0.281624	0.276269	0.268399	0.259271	0.250298	0.241264	0.233425	0.228399	0.22361	0.22042	0.220687	0.223497	0.22833	0.234189	0.241813	0.24984	0.257726	0.264882	0.271398	0.277524	0.283025	0.286172	0.286485	0.286244	0.284231	0.280175	0.27417	0.266372	0.257459
0.0397777	0.0469668	0.0562474	0.0665476	0.0788868	0.0914671	0.107638	0.124025	0.142808	0.161959	0.180733	0.200118	0.218393	0.233886	0.249236	0.262339	0.273107	0.28065	0.285447	0.287426	0.287094	0.282445	0.276937	0.269072	0.260042	0.250635	0.24128	0.233365	0.228359	0.223963	0.220924	0.220491	0.22372	0.228946	0.234944	0.242734	0.250521	0.258946	0.265904	0.272398	0.27862	0.283973	0.287416	0.287794	0.287135	0.284924	0.281256	0.275206	0.267167	0.25817
0.0394792	0.046962	0.0562379	0.0663924	0.0785573	0.0911257	0.107046	0.123612	0.143006	0.162148	0.180604	0.199624	0.217495	0.233552	0.248942	0.261377	0.271663	0.278885	0.283828	0.285726	0.285301	0.281096	0.275719	0.26757	0.258918	0.25	0.241054	0.233757	0.228516	0.224605	0.222125	0.221819	0.225362	0.230443	0.236307	0.244076	0.251676	0.259386	0.266358	0.272661	0.278606	0.283276	0.28665	0.287082	0.285437	0.283102	0.27932	0.273198	0.26545	0.256872
0.0402624	0.0475517	0.0569542	0.0670299	0.0792521	0.0917489	0.107268	0.123361	0.142529	0.161431	0.179852	0.19858	0.21659	0.232487	0.247932	0.2604	0.270882	0.278155	0.283021	0.284819	0.284141	0.280251	0.275263	0.267456	0.259207	0.250365	0.241209	0.233931	0.228767	0.224815	0.222571	0.221809	0.225006	0.229882	0.235261	0.243272	0.250597	0.258058	0.264968	0.271238	0.276863	0.281142	0.284257	0.284912	0.283095	0.280483	0.277147	0.270908	0.263032	0.254918
0.0399209	0.0469692	0.0565101	0.0663685	0.0783949	0.0909443	0.106483	0.122764	0.141915	0.160839	0.179549	0.198525	0.216547	0.232549	0.248018	0.260245	0.270779	0.278203	0.283517	0.285425	0.284785	0.280686	0.27575	0.267898	0.259254	0.250544	0.241522	0.234034	0.228724	0.224388	0.222132	0.221941	0.224782	0.229593	0.235006	0.24267	0.250148	0.257347	0.263977	0.270409	0.275801	0.279764	0.282923	0.283895	0.282448	0.28033	0.276548	0.269946	0.262065	0.25392
0.0403722	0.0474634	0.0568515	0.0667864	0.0788892	0.0914552	0.107276	0.1236	0.14267	0.161673	0.180375	0.199461	0.217817	0.233506	0.248961	0.261372	0.27182	0.279454	0.284616	0.286497	0.286058	0.281361	0.276467	0.268234	0.259297	0.250296	0.24066	0.23263	0.227451	0.223072	0.220687	0.220568	0.223469	0.228378	0.233702	0.241097	0.248701	0.255589	0.262306	0.268836	0.274922	0.279669	0.282689	0.283305	0.281789	0.280351	0.27693	0.270264	0.262506	0.254419
0.0399329	0.0471053	0.0564146	0.0661966	0.0780344	0.0909944	0.106853	0.123452	0.14277	0.162274	0.18084	0.199726	0.21766	0.232976	0.248577	0.261566	0.272167	0.2798	0.285184	0.287209	0.286559	0.281684	0.276737	0.268155	0.258435	0.249675	0.24038	0.232578	0.227855	0.223459	0.220745	0.220721	0.224142	0.229194	0.235151	0.242255	0.249962	0.256845	0.263722	0.270744	0.277116	0.282063	0.285148	0.285415	0.284012	0.282701	0.279298	0.272121	0.264326	0.255694
0.039792	0.0473106	0.0565077	0.0664903	0.0784332	0.0914313	0.107438	0.123788	0.143128	0.162599	0.181019	0.199631	0.216881	0.23173	0.247025	0.260649	0.270868	0.278432	0.283324	0.285485	0.284936	0.280366	0.275555	0.266909	0.257043	0.248188	0.239084	0.231816	0.227339	0.223423	0.220833	0.220895	0.224639	0.22981	0.235345	0.242465	0.249704	0.256647	0.263629	0.271176	0.277844	0.282854	0.285915	0.286196	0.284788	0.282889	0.279334	0.272097	0.264703	0.256334
0.040291	0.0478383	0.0572765	0.0672997	0.0796102	0.0927803	0.108794	0.124899	0.144183	0.163358	0.18176	0.20034	0.217672	0.232062	0.24734	0.260852	0.27083	0.278351	0.283243	0.285053	0.284501	0.280335	0.275483	0.266947	0.257373	0.248794	0.240013	0.232821	0.228839	0.224698	0.222117	0.22211	0.22546	0.230706	0.236481	0.243467	0.250375	0.257593	0.264233	0.271768	0.278052	0.282679	0.285817	0.285903	0.285475	0.283415	0.279957	0.272928	0.265345	0.256893
0.0409022	0.0488267	0.0580501	0.0682285	0.0806608	0.0939049	0.109728	0.125675	0.144864	0.163864	0.182165	0.200863	0.218269	0.232685	0.247412	0.260763	0.270469	0.278097	0.282648	0.284236	0.28356	0.279864	0.275182	0.266673	0.25755	0.249494	0.240918	0.233884	0.230154	0.226461	0.223789	0.224039	0.227	0.232504	0.238489	0.245688	0.252524	0.259603	0.266348	0.273764	0.279485	0.283792	0.286628	0.28686	0.286096	0.283727	0.27968	0.273024	0.265111	0.256831
0.0413798	0.0493138	0.0586064	0.0690833	0.0816063	0.0950844	0.110606	0.126842	0.146031	0.165256	0.183811	0.202281	0.219794	0.234512	0.249468	0.262764	0.272701	0.28039	0.284835	0.286585	0.285712	0.282271	0.277004	0.268404	0.259176	0.250965	0.242629	0.235493	0.231601	0.227884	0.224894	0.22482	0.227609	0.232967	0.23848	0.245452	0.252564	0.260069	0.266728	0.273465	0.279351	0.283847	0.286519	0.286619	0.285437	0.283405	0.279542	0.273031	0.265161	0.257177
0.0409094	0.0487551	0.0579355	0.0684529	0.081081	0.0943347	0.109866	0.126071	0.145332	0.164354	0.183027	0.201314	0.218813	0.233927	0.248723	0.262153	0.272207	0.279623	0.284028	0.285726	0.284866	0.281127	0.275877	0.267341	0.258622	0.250542	0.242532	0.235538	0.231415	0.22785	0.224663	0.224897	0.228242	0.233829	0.239514	0.246349	0.25345	0.260849	0.267778	0.274156	0.279886	0.28437	0.286984	0.287197	0.285716	0.28378	0.279384	0.272463	0.26434	0.256215
0.0406086	0.0482895	0.057563	0.0681783	0.0807205	0.0940434	0.109713	0.125959	0.144914	0.16391	0.182727	0.201338	0.218734	0.234311	0.249102	0.262781	0.272981	0.280359	0.284797	0.286211	0.285103	0.280795	0.27534	0.267377	0.258791	0.250363	0.241815	0.234667	0.229975	0.226587	0.223357	0.223278	0.226761	0.232141	0.237909	0.244695	0.252326	0.259992	0.266799	0.273019	0.278475	0.282854	0.285771	0.286048	0.284324	0.282627	0.278945	0.27193	0.263853	0.255988
[truncated: 939 more rows]
[truncated: 31 more columns]

## Sheet: tDATA
-19	-19	-19	-19	-19	-19	-19	-19	-19	-19	-19	-19	-19	-19	-19	-19	-19	-19	-19	-19	-19	-19	-19	-19	-19	-19	-19	-19	-19	-19	-19	-19	-19	-19	-19	-19	-19	-19	-19	-19	-19	-19	-19	-19	-19	-19	-19	-19	-19	-19
[truncated: 1,801 more rows]
[truncated: 31 more columns]

## Sheet: Xdata
-0.75	0.25	1.25	2.25	3.25	4.25	5.25	6.25	7.25	8.25	9.25	10.25	11.25	12.25	13.25	14.25	15.25	16.25	17.25	18.25	19.25	20.25	21.25	22.25	23.25	24.25	25.25	26.25	27.25	28.25	29.25	30.25	31.25	32.25	33.25	34.25	35.25	36.25	37.25	38.25	39.25	40.25	41.25	42.25	43.25	44.25	45.25	46.25	47.25	48.25
[truncated: 1,801 more rows]
[truncated: 31 more columns]
